# Supplementary material for: Long noncoding RNA DIAPH2-AS1 promotes neural invasion of gastric cancer via stabilizing NSUN2 to enhance the m5C modification of NTN1
Source: Cell Death Dis. 2023 Apr 10;14(4):260. doi: 10.1038/s41419-023-05781-5 (PMC10086070; doi:10.1038/s41419-023-05781-5)
Supplement: Supplementary file 2 — Supplementary Table S4 NInegative--NIpositive.all.gene [file 41419_2023_5781_MOESM2_ESM.xls]

gene	gene_type	Position	Strand	PNInegative_1	PNInegative_2	PNInegative_3	PNIpositive_1	PNIpositive_2	PNIpositive_3	log2(Fold_change)	p-value	Description	Website
3.8-1.2	pseudogene	chr6:29963734-29964192	-	22	32	11	7	23	73	-0.302916061866426	0.782838635508642	HLA complex group 26 (non-protein coding) pseudogene	http://www.ncbi.nlm.nih.gov/gene/?term=353007
3.8-1.4	pseudogene	chr6:29833692-29834864	-	52	32	30	50	124	79	0.795008598302888	0.273326991089487	HLA complex group 26 (non-protein coding) pseudogene	http://www.ncbi.nlm.nih.gov/gene/?term=353009
3.8-1.5	pseudogene	chr6:29732893-29734073	-	10	20	97	44	94	81	0.284541471373839	0.74900266659762	HLA complex group 26 (non-protein coding) pseudogene	http://www.ncbi.nlm.nih.gov/gene/?term=353010
5-HT3C2	pseudogene	chr3:183800960-183802007	+	167	47	138	67	102	112	-0.741025952055568	0.198166864631892	5-hydroxytryptamine receptor 3E pseudogene	http://www.ncbi.nlm.nih.gov/gene/?term=389180
A1BG	protein_coding	chr19:58858172-58864865	-	232	178	157	181	139	557	-0.119071968909325	0.742093176839371	None	http://www.ncbi.nlm.nih.gov/gene/?term=A1BG
A1BG-AS1	lncRNA	chr19:58863336-58866549	+	121	61	157	108	182	210	0.0781653352064707	0.877412848947148	A1BG antisense RNA 1	http://www.ncbi.nlm.nih.gov/gene/?term=503538
A1CF	protein_coding	chr10:52559169-52645435	-	137	49	281	77	429	497	0.448430585058042	0.440354675445774	APOBEC1 complementation factor	http://www.ncbi.nlm.nih.gov/gene/?term=29974
A2M	protein_coding	chr12:9220304-9268825	-	207	188	260	205	275	1479	0.567214049231735	0.129304715789567	alpha-2-macroglobulin	http://www.ncbi.nlm.nih.gov/gene/?term=2
A2M-AS1	lncRNA	chr12:9217773-9220651	+	57	28	58	38	88	93	0.115240655873423	0.86972821168971	A2M antisense RNA 1 (head to head)	http://www.ncbi.nlm.nih.gov/gene/?term=144571
A2ML1	protein_coding	chr12:8975068-9029379	+	162	276	514	327	563	1494	0.485849508843235	0.239721464185664	alpha-2-macroglobulin like 1	http://www.ncbi.nlm.nih.gov/gene/?term=144568
A2MP1	misc_RNA	chr12:9381129-9386803	-	32	49	47	8	131	39	0.0905842760551781	0.92345764163727	alpha-2-macroglobulin pseudogene 1	http://www.ncbi.nlm.nih.gov/gene/?term=3
A3GALT2	protein_coding	chr1:33772367-33786699	-	80	101	82	105	104	522	0.545125371454836	0.241493988632465	alpha 1,3-galactosyltransferase 2	http://www.ncbi.nlm.nih.gov/gene/?term=127550
A4GALT	protein_coding	chr22:43088121-43117307	-	307	253	194	137	163	741	-0.438539153760022	0.214830065385752	alpha 1,4-galactosyltransferase (P blood group)	http://www.ncbi.nlm.nih.gov/gene/?term=53947
A4GNT	protein_coding	chr3:137842560-137851229	-	36	20	77	41	78	302	0.702873254089989	0.312056861072936	alpha-1,4-N-acetylglucosaminyltransferase	http://www.ncbi.nlm.nih.gov/gene/?term=51146
AA06	misc_RNA	chr17:31856806-31860779	-	33	3	68	8	4	69	-1.51376663496554	0.215056681291514	uncharacterized LOC100506677	http://www.ncbi.nlm.nih.gov/gene/?term=100506677
AAAS	protein_coding	chr12:53701240-53715412	-	376	236	204	186	285	1208	0.126530724521198	0.71715702565614	aladin WD repeat nucleoporin	http://www.ncbi.nlm.nih.gov/gene/?term=8086
AACS	protein_coding	chr12:125549913-125627879	+	236	298	349	256	465	1454	0.412944270666884	0.222887096137508	acetoacetyl-CoA synthetase	http://www.ncbi.nlm.nih.gov/gene/?term=65985
AACSP1	misc_RNA	chr5:178191862-178245436	-	312	233	124	150	213	302	-0.508814754769881	0.218270683507015	acetoacetyl-CoA synthetase pseudogene 1	http://www.ncbi.nlm.nih.gov/gene/?term=729522
AADAC	protein_coding	chr3:151531861-151546276	+	10	87	21	22	54	261	0.354122237426959	0.69180692511513	arylacetamide deacetylase	http://www.ncbi.nlm.nih.gov/gene/?term=13
AADACL2	protein_coding	chr3:151451704-151475556	+	0	34	62	1	0	273	-0.158037339810667	0.957152008233306	arylacetamide deacetylase like 2	http://www.ncbi.nlm.nih.gov/gene/?term=344752
AADACL2-AS1	lncRNA	chr3:151468967-151645963	-	40	32	47	45	0	46	-0.843706725371527	0.473389143850103	AADACL2 antisense RNA 1	http://www.ncbi.nlm.nih.gov/gene/?term=101928142
AADACL3	protein_coding	chr1:12776118-12788726	+	237	68	151	115	296	483	0.34468527151507	0.447595612818434	arylacetamide deacetylase like 3	http://www.ncbi.nlm.nih.gov/gene/?term=126767
AADACL4	protein_coding	chr1:12704566-12727097	+	102	28	130	94	59	613	0.515222832264138	0.406546905515775	arylacetamide deacetylase like 4	http://www.ncbi.nlm.nih.gov/gene/?term=343066
AADACP1	misc_RNA	chr3:151488244-151502682	+	22	6	32	22	44	24	0.285005972136982	0.797763712359311	arylacetamide deacetylase pseudogene 1	http://www.ncbi.nlm.nih.gov/gene/?term=201651
AADAT	protein_coding	chr4:170981373-171011538	-	69	83	53	86	74	340	0.431310142961589	0.411047975843897	aminoadipate aminotransferase	http://www.ncbi.nlm.nih.gov/gene/?term=51166
AAED1	protein_coding	chr9:99403533-99417599	-	67	43	36	81	20	155	0.176287727035325	0.811737371809902	AhpC/TSA antioxidant enzyme domain containing 1	http://www.ncbi.nlm.nih.gov/gene/?term=195827
AAGAB	protein_coding	chr15:67493013-67547536	-	181	73	184	159	127	500	0.102573538300063	0.814488868375264	alpha and gamma adaptin binding protein	http://www.ncbi.nlm.nih.gov/gene/?term=79719
AAK1	protein_coding	chr2:69685127-69870977	-	426	428	822	473	749	2044	0.153516368764827	0.662246324233274	AP2 associated kinase 1	http://www.ncbi.nlm.nih.gov/gene/?term=22848
AAMDC	protein_coding	chr11:77532160-77611831	+	74	70	23	58	143	223	0.701644634595602	0.253865517017299	adipogenesis associated Mth938 domain containing	http://www.ncbi.nlm.nih.gov/gene/?term=28971
AAMP	protein_coding	chr2:219128852-219134932	-	288	145	149	150	169	1093	0.285236406589713	0.491460752723518	angio associated migratory cell protein	http://www.ncbi.nlm.nih.gov/gene/?term=14
AANAT	protein_coding	chr17:74449433-74466199	+	360	145	119	172	230	576	-0.00569403311681785	0.988596682572405	aralkylamine N-acetyltransferase	http://www.ncbi.nlm.nih.gov/gene/?term=15
AAR2	protein_coding	chr20:34824339-34844863	+	305	193	195	165	254	697	-0.0696647285379007	0.827862970557624	AAR2 splicing factor homolog	http://www.ncbi.nlm.nih.gov/gene/?term=25980
AARD	protein_coding	chr8:117950464-117956239	+	167	43	121	88	106	154	-0.37673410942536	0.498894212822464	alanine and arginine rich domain containing protein	http://www.ncbi.nlm.nih.gov/gene/?term=441376
AARS	protein_coding	chr16:70286297-70323412	-	563	243	228	364	205	1565	0.174076888391539	0.671036669713783	alanyl-tRNA synthetase	http://www.ncbi.nlm.nih.gov/gene/?term=16
AARS2	protein_coding	chr6:44266463-44281063	-	818	471	431	435	632	2251	0.112314632162962	0.718171270934494	alanyl-tRNA synthetase 2, mitochondrial	http://www.ncbi.nlm.nih.gov/gene/?term=57505
AARSD1	protein_coding	chr17:41102543-41116515	-	168	70	124	92	257	848	0.811578575146729	0.0718654666922736	alanyl-tRNA synthetase domain containing 1	http://www.ncbi.nlm.nih.gov/gene/?term=80755
AASDH	protein_coding	chr4:57204450-57253674	-	93	37	82	85	41	382	0.335767098865213	0.582047979191444	aminoadipate-semialdehyde dehydrogenase	http://www.ncbi.nlm.nih.gov/gene/?term=132949
AASDHPPT	protein_coding	chr11:105948292-105969419	+	104	31	39	27	46	276	-0.00263477544135448	0.997057547630386	aminoadipate-semialdehyde dehydrogenase-phosphopantetheinyl transferase	http://www.ncbi.nlm.nih.gov/gene/?term=60496
AASS	protein_coding	chr7:121713598-121784344	-	150	62	175	117	212	775	0.610525862950321	0.173217061193811	aminoadipate-semialdehyde synthase	http://www.ncbi.nlm.nih.gov/gene/?term=10157
AATBC	lncRNA	chr21:45225639-45232448	-	553	469	204	330	260	267	-0.793372844656714	0.0895621641948199	apoptosis associated transcript in bladder cancer	http://www.ncbi.nlm.nih.gov/gene/?term=284837
AATF	protein_coding	chr17:35306175-35414171	+	149	71	149	127	339	666	0.884045505384662	0.0351016752580744	apoptosis antagonizing transcription factor	http://www.ncbi.nlm.nih.gov/gene/?term=26574
AATK	protein_coding	chr17:79091095-79139872	-	988	729	292	679	620	2396	0.117659977937186	0.758458481904126	apoptosis associated tyrosine kinase	http://www.ncbi.nlm.nih.gov/gene/?term=9625
AATK-AS1	lncRNA	chr17:79139307-79156964	+	430	91	177	191	172	316	-0.467684404713106	0.325208612801502	parvalbumin like EF-hand containing	http://www.ncbi.nlm.nih.gov/gene/?term=388428
ABALON	lncRNA	chr20:30309310-30311212	+	310	317	212	777	278	370	0.588782421251787	0.468838415607512	apoptotic BCL2L1-antisense long non-coding RNA	http://www.ncbi.nlm.nih.gov/gene/?term=103021294
ABAT	protein_coding	chr16:8768444-8878432	+	451	410	364	305	412	961	-0.237648258023892	0.394169986471072	4-aminobutyrate aminotransferase	http://www.ncbi.nlm.nih.gov/gene/?term=18
ABCA1	protein_coding	chr9:107543283-107690527	-	564	472	667	409	711	2747	0.243570171442956	0.46170044439877	ATP binding cassette subfamily A member 1	http://www.ncbi.nlm.nih.gov/gene/?term=19
ABCA10	protein_coding	chr17:67144148-67240956	-	96	23	188	42	321	855	1.01966984750502	0.314058375977805	ATP binding cassette subfamily A member 10	http://www.ncbi.nlm.nih.gov/gene/?term=10349
ABCA11P	misc_RNA	chr4:419224-467998	-	74	42	68	33	101	416	0.561227656994506	0.353921154850875	ATP binding cassette subfamily A member 11, pseudogene	http://www.ncbi.nlm.nih.gov/gene/?term=79963
ABCA12	protein_coding	chr2:215796266-216003151	-	224	145	385	161	433	1668	0.575688383918266	0.189016188467601	ATP binding cassette subfamily A member 12	http://www.ncbi.nlm.nih.gov/gene/?term=26154
ABCA13	protein_coding	chr7:48211057-48687091	+	454	458	580	344	593	3832	0.548394905489212	0.1792406173802	ATP binding cassette subfamily A member 13	http://www.ncbi.nlm.nih.gov/gene/?term=154664
ABCA17P	misc_RNA	chr16:2390923-2476700	+	476	249	290	219	353	319	-0.562267868419315	0.162692707599105	ATP binding cassette subfamily A member 17, pseudogene	http://www.ncbi.nlm.nih.gov/gene/?term=650655
ABCA2	protein_coding	chr9:139901686-139923374	-	1733	1322	726	1230	980	5831	0.185593291935707	0.63776982218444	ATP binding cassette subfamily A member 2	http://www.ncbi.nlm.nih.gov/gene/?term=20
ABCA3	protein_coding	chr16:2325879-2390747	-	1405	929	526	886	916	3590	0.118979140805749	0.737226117913963	ATP binding cassette subfamily A member 3	http://www.ncbi.nlm.nih.gov/gene/?term=21
ABCA4	protein_coding	chr1:94458393-94586705	-	772	551	609	522	567	3826	0.314827320900516	0.389301071207624	ATP binding cassette subfamily A member 4	http://www.ncbi.nlm.nih.gov/gene/?term=24
ABCA5	protein_coding	chr17:67240576-67323323	-	32	101	198	79	192	610	0.429325846792312	0.468144969074339	ATP binding cassette subfamily A member 5	http://www.ncbi.nlm.nih.gov/gene/?term=23461
ABCA6	protein_coding	chr17:67074847-67138015	-	44	51	127	49	65	674	0.581463331040511	0.378996677869538	ATP binding cassette subfamily A member 6	http://www.ncbi.nlm.nih.gov/gene/?term=23460
ABCA7	protein_coding	chr19:1040102-1065571	+	1356	912	737	1040	1081	4370	0.29249316199888	0.361385474318529	ATP binding cassette subfamily A member 7	http://www.ncbi.nlm.nih.gov/gene/?term=10347
ABCA8	protein_coding	chr17:66863428-66951533	-	233	102	271	100	317	1401	0.533926446403269	0.259531780904018	ATP binding cassette subfamily A member 8	http://www.ncbi.nlm.nih.gov/gene/?term=10351
ABCA9	protein_coding	chr17:66970773-67057136	-	109	217	230	120	348	1108	0.514119786299261	0.249767016791824	ATP binding cassette subfamily A member 9	http://www.ncbi.nlm.nih.gov/gene/?term=10350
ABCA9-AS1	lncRNA	chr17:67000855-67014464	+	2	1	3	11	18	18	2.53216364795415	0.152216914647768	ABCA9 antisense RNA 1	http://www.ncbi.nlm.nih.gov/gene/?term=104355297
ABCB1	protein_coding	chr7:87133179-87342639	-	107	59	174	86	146	1089	0.803079657981665	0.135366141247122	ATP binding cassette subfamily B member 1	http://www.ncbi.nlm.nih.gov/gene/?term=5243
ABCB10	protein_coding	chr1:229652329-229694442	-	181	357	118	225	142	671	-0.145362427955343	0.750591820782879	ATP binding cassette subfamily B member 10	http://www.ncbi.nlm.nih.gov/gene/?term=23456
ABCB10P1	pseudogene	chr15:22689409-22693186	-	397	228	150	291	316	582	0.10325831802265	0.782636658615152	ATP binding cassette subfamily B member 10 pseudogene 1	http://www.ncbi.nlm.nih.gov/gene/?term=56476
ABCB10P3	pseudogene	chr15:28648011-28650374	+	31	64	17	47	5	40	-0.695328033700564	0.505879695201955	ATP binding cassette subfamily B member 10 pseudogene 3	http://www.ncbi.nlm.nih.gov/gene/?term=728248
ABCB10P4	pseudogene	chr15:28751576-28753939	-	21	70	14	14	25	20	-1.29452177030049	0.218737667594779	ATP binding cassette subfamily B member 10 pseudogene 4	http://www.ncbi.nlm.nih.gov/gene/?term=100132289
ABCB11	protein_coding	chr2:169779449-169887833	-	169	161	254	104	401	1037	0.484237923307215	0.261174362249962	ATP binding cassette subfamily B member 11	http://www.ncbi.nlm.nih.gov/gene/?term=8647
ABCB4	protein_coding	chr7:87031361-87105019	-	170	56	238	169	211	901	0.57457499345975	0.217913037711374	ATP binding cassette subfamily B member 4	http://www.ncbi.nlm.nih.gov/gene/?term=5244
ABCB5	protein_coding	chr7:20655245-20796637	+	143	133	332	137	238	1011	0.195640738895776	0.660876809650825	ATP binding cassette subfamily B member 5	http://www.ncbi.nlm.nih.gov/gene/?term=340273
ABCB6	protein_coding	chr2:220074488-220083712	-	427	290	299	374	286	1524	0.250517356319444	0.445407398370269	ATP binding cassette subfamily B member 6 (Langereis blood group)	http://www.ncbi.nlm.nih.gov/gene/?term=10058
ABCB7	protein_coding	chrX:74273007-74376175	-	84	28	56	68	60	233	0.363814148403582	0.550772486058823	ATP binding cassette subfamily B member 7	http://www.ncbi.nlm.nih.gov/gene/?term=22
ABCB8	protein_coding	chr7:150725509-150744869	+	706	473	391	527	442	2241	0.179398240843269	0.582592747596216	ATP binding cassette subfamily B member 8	http://www.ncbi.nlm.nih.gov/gene/?term=11194
ABCB9	protein_coding	chr12:123405498-123451056	-	699	505	241	577	223	1880	0.0722395482414279	0.869091507108778	ATP binding cassette subfamily B member 9	http://www.ncbi.nlm.nih.gov/gene/?term=23457
ABCC1	protein_coding	chr16:16043434-16236931	+	974	450	491	740	599	2935	0.348683432130616	0.310537426325042	ATP binding cassette subfamily C member 1	http://www.ncbi.nlm.nih.gov/gene/?term=4363
ABCC10	protein_coding	chr6:43395292-43418163	+	582	469	327	553	490	2926	0.587049042348225	0.0927676225323327	ATP binding cassette subfamily C member 10	http://www.ncbi.nlm.nih.gov/gene/?term=89845
ABCC11	protein_coding	chr16:48200822-48269088	-	575	438	494	424	582	2219	0.222207296028636	0.447195737625159	ATP binding cassette subfamily C member 11	http://www.ncbi.nlm.nih.gov/gene/?term=85320
ABCC12	protein_coding	chr16:48116884-48180681	-	494	295	479	280	446	2104	0.18095399804765	0.607768492844958	ATP binding cassette subfamily C member 12	http://www.ncbi.nlm.nih.gov/gene/?term=94160
ABCC13	misc_RNA	chr21:15646120-15673707	+	92	74	145	68	150	188	-0.191681753977267	0.712712498769223	ATP binding cassette subfamily C member 13 (pseudogene)	http://www.ncbi.nlm.nih.gov/gene/?term=150000
ABCC2	protein_coding	chr10:101542355-101611949	+	341	165	343	196	542	1554	0.553862862257343	0.149035066943529	ATP binding cassette subfamily C member 2	http://www.ncbi.nlm.nih.gov/gene/?term=1244
ABCC3	protein_coding	chr17:48712218-48769063	+	1026	709	749	848	692	3631	0.190028281194537	0.558861222300704	ATP binding cassette subfamily C member 3	http://www.ncbi.nlm.nih.gov/gene/?term=8714
ABCC4	protein_coding	chr13:95672083-95953700	-	458	600	539	507	201	1222	-0.475359692885235	0.231005791315052	ATP binding cassette subfamily C member 4	http://www.ncbi.nlm.nih.gov/gene/?term=10257
ABCC5	protein_coding	chr3:183637722-183735748	-	715	328	636	527	515	2073	0.0910434773815965	0.781764559175381	ATP binding cassette subfamily C member 5	http://www.ncbi.nlm.nih.gov/gene/?term=10057
ABCC5-AS1	lncRNA	chr3:183724126-183729207	+	0	0	38	17	28	30	0.449692094392478	0.79629687950282	ABCC5 antisense RNA 1	http://www.ncbi.nlm.nih.gov/gene/?term=100873982
ABCC6	protein_coding	chr16:16243422-16317328	-	915	436	509	547	739	2742	0.285597374691239	0.370370943003975	ATP binding cassette subfamily C member 6	http://www.ncbi.nlm.nih.gov/gene/?term=368
ABCC6P1	misc_RNA	chr16:18582570-18609611	+	155	31	108	105	28	529	0.191570480779321	0.775641985996387	ATP binding cassette subfamily C member 6 pseudogene 1	http://www.ncbi.nlm.nih.gov/gene/?term=653190
ABCC6P2	misc_RNA	chr16:14916289-14918559	-	1	1	15	14	109	232	3.44076388861942	0.0021912463762172	ATP binding cassette subfamily C member 6 pseudogene 2	http://www.ncbi.nlm.nih.gov/gene/?term=730013
ABCC8	protein_coding	chr11:17414432-17498392	-	1010	590	787	639	985	4306	0.375488469819007	0.266011524871428	ATP binding cassette subfamily C member 8	http://www.ncbi.nlm.nih.gov/gene/?term=6833
ABCC9	protein_coding	chr12:21950323-22089628	-	84	120	302	105	415	1210	0.780551504130782	0.132503897792321	ATP binding cassette subfamily C member 9	http://www.ncbi.nlm.nih.gov/gene/?term=10060
ABCD1	protein_coding	chrX:152990323-153010216	+	220	433	103	423	228	1148	0.46751616490567	0.32505999085332	ATP binding cassette subfamily D member 1	http://www.ncbi.nlm.nih.gov/gene/?term=215
ABCD1P2	pseudogene	chr10:38894547-38898740	+	236	107	186	113	104	154	-0.929198894051834	0.0472562867028686	ATP binding cassette subfamily D member 1 pseudogene 2	http://www.ncbi.nlm.nih.gov/gene/?term=26983
ABCD1P3	pseudogene	chr16:32486144-32487128	-	185	163	66	158	136	113	-0.271524565958815	0.635457325854625	ATP binding cassette subfamily D member 1 pseudogene 3	http://www.ncbi.nlm.nih.gov/gene/?term=26982
ABCD1P4	pseudogene	chr22:16868415-16872610	+	337	203	114	151	68	108	-1.24672249161299	0.0238498939555261	ATP binding cassette subfamily D member 1 pseudogene 4	http://www.ncbi.nlm.nih.gov/gene/?term=26957
ABCD1P5	pseudogene	chr2:92028633-92032037	+	263	223	75	153	100	107	-0.886206352984753	0.121880187123255	ATP binding cassette subfamily D member 1 pseudogene 5	http://www.ncbi.nlm.nih.gov/gene/?term=642762
ABCD2	protein_coding	chr12:39945022-40013843	-	55	4	122	44	153	474	0.939892394811355	0.237395229862575	ATP binding cassette subfamily D member 2	http://www.ncbi.nlm.nih.gov/gene/?term=225
ABCD3	protein_coding	chr1:94883933-94984219	+	82	81	179	90	130	681	0.364608019603327	0.468299181078055	ATP binding cassette subfamily D member 3	http://www.ncbi.nlm.nih.gov/gene/?term=5825
ABCD4	protein_coding	chr14:74751980-74769767	-	528	302	164	296	220	1452	0.0854363180413489	0.835688214203426	ATP binding cassette subfamily D member 4	http://www.ncbi.nlm.nih.gov/gene/?term=5826
ABCE1	protein_coding	chr4:146019156-146050676	+	65	82	115	65	121	607	0.53459915171275	0.306437352787186	ATP binding cassette subfamily E member 1	http://www.ncbi.nlm.nih.gov/gene/?term=6059
ABCF1	protein_coding	chr6:30539170-30559309	+	462	339	374	302	290	1473	-0.086118965478377	0.786728379381339	ATP binding cassette subfamily F member 1	http://www.ncbi.nlm.nih.gov/gene/?term=23
ABCF2	protein_coding	chr7:150904923-150924460	-	385	181	312	208	409	1663	0.431653870453264	0.243513107557535	ATP binding cassette subfamily F member 2	http://www.ncbi.nlm.nih.gov/gene/?term=10061
ABCF2P1	pseudogene	chr3:88366241-88368171	+	109	124	63	84	87	403	0.0594577635908499	0.903631669255374	ATP binding cassette subfamily F member 2 pseudogene 1	http://www.ncbi.nlm.nih.gov/gene/?term=344653
ABCF3	protein_coding	chr3:183903863-183911795	+	439	228	297	269	276	2071	0.403040512224999	0.30497705653789	ATP binding cassette subfamily F member 3	http://www.ncbi.nlm.nih.gov/gene/?term=55324
ABCG1	protein_coding	chr21:43619799-43717354	+	668	184	363	330	371	1880	0.201853139067576	0.610105832331315	ATP binding cassette subfamily G member 1	http://www.ncbi.nlm.nih.gov/gene/?term=9619
ABCG2	protein_coding	chr4:89011416-89152474	-	126	180	115	123	114	560	0.0105693718932489	0.980368478271014	ATP binding cassette subfamily G member 2 (Junior blood group)	http://www.ncbi.nlm.nih.gov/gene/?term=9429
ABCG4	protein_coding	chr11:119019750-119033375	+	609	481	338	493	311	1499	-0.0725932794045169	0.831588867397049	ATP binding cassette subfamily G member 4	http://www.ncbi.nlm.nih.gov/gene/?term=64137
ABCG5	protein_coding	chr2:44039611-44065958	-	243	104	192	132	170	702	0.0320932652638008	0.934976148999658	ATP binding cassette subfamily G member 5	http://www.ncbi.nlm.nih.gov/gene/?term=64240
ABCG8	protein_coding	chr2:44066103-44105605	+	317	238	198	260	317	930	0.260430334260113	0.385003940076335	ATP binding cassette subfamily G member 8	http://www.ncbi.nlm.nih.gov/gene/?term=64241
ABHD1	protein_coding	chr2:27346657-27353680	+	134	79	80	173	94	834	0.966420932857555	0.0425707547991998	abhydrolase domain containing 1	http://www.ncbi.nlm.nih.gov/gene/?term=84696
ABHD10	protein_coding	chr3:111697723-111712215	+	60	183	159	47	152	589	-0.11484812590332	0.838926288006918	abhydrolase domain containing 10	http://www.ncbi.nlm.nih.gov/gene/?term=55347
ABHD11	protein_coding	chr7:73150424-73153197	-	263	217	104	184	212	934	0.308577798206997	0.432270616849581	abhydrolase domain containing 11	http://www.ncbi.nlm.nih.gov/gene/?term=83451
ABHD11-AS1	lncRNA	chr7:73149399-73150330	+	169	116	17	58	131	66	-0.509128628529613	0.496065802387091	ABHD11 antisense RNA 1 (tail to tail)	http://www.ncbi.nlm.nih.gov/gene/?term=171022
ABHD12	protein_coding	chr20:25275379-25371618	-	433	218	192	182	192	842	-0.303059199574892	0.401324558548866	abhydrolase domain containing 12	http://www.ncbi.nlm.nih.gov/gene/?term=26090
ABHD12B	protein_coding	chr14:51338878-51371688	+	103	31	80	88	68	380	0.475936695930801	0.404138167475763	abhydrolase domain containing 12B	http://www.ncbi.nlm.nih.gov/gene/?term=145447
ABHD13	protein_coding	chr13:108870763-108886603	+	63	53	89	12	113	146	-0.331639125297022	0.648114354822237	abhydrolase domain containing 13	http://www.ncbi.nlm.nih.gov/gene/?term=84945
ABHD14A	protein_coding	chr3:52009042-52015216	+	309	66	122	58	112	632	-0.307297051633077	0.575015847827958	abhydrolase domain containing 14A	http://www.ncbi.nlm.nih.gov/gene/?term=25864
ABHD14A-ACY1	protein_coding	chr3:52009042-52023218	+	402	146	194	228	245	1551	0.486244827364964	0.233738051880316	ABHD14A-ACY1 readthrough	http://www.ncbi.nlm.nih.gov/gene/?term=100526760
ABHD14B	protein_coding	chr3:52002526-52008646	-	241	233	176	222	150	457	-0.269038751393391	0.471010748246044	abhydrolase domain containing 14B	http://www.ncbi.nlm.nih.gov/gene/?term=84836
ABHD15	protein_coding	chr17:27887679-27894042	-	501	122	214	180	145	700	-0.47837279739925	0.270871489033436	abhydrolase domain containing 15	http://www.ncbi.nlm.nih.gov/gene/?term=116236
ABHD16A	protein_coding	chr6:31654726-31671137	-	491	270	239	259	340	1580	0.214228217118525	0.538699955498558	abhydrolase domain containing 16A	http://www.ncbi.nlm.nih.gov/gene/?term=7920
ABHD16B	protein_coding	chr20:62492566-62494341	+	230	31	43	126	62	1096	1.01915883876405	0.132738458305078	abhydrolase domain containing 16B	http://www.ncbi.nlm.nih.gov/gene/?term=140701
ABHD17A	protein_coding	chr19:1876975-1885518	-	373	399	134	409	205	592	-0.0903787578565236	0.841793298094832	abhydrolase domain containing 17A	http://www.ncbi.nlm.nih.gov/gene/?term=81926
ABHD17AP3	pseudogene	chr1:214778800-214782546	-	167	203	32	65	93	379	-0.495280997597244	0.403135412549297	abhydrolase domain containing 17A pseudogene 3	http://www.ncbi.nlm.nih.gov/gene/?term=648359
ABHD17AP4	pseudogene	chr22:21021885-21025627	-	218	156	89	234	94	273	-0.0409386783633535	0.93589507316259	abhydrolase domain containing 17A pseudogene P4	http://www.ncbi.nlm.nih.gov/gene/?term=729495
ABHD17AP6	pseudogene	chr17:20744000-20747792	+	274	182	51	165	102	145	-0.586723088976856	0.317559490251126	abhydrolase domain containing 17A pseudogene 6	http://www.ncbi.nlm.nih.gov/gene/?term=644988
ABHD17B	protein_coding	chr9:74477368-74526161	-	92	207	88	118	171	219	-0.14830302267497	0.773447900246755	abhydrolase domain containing 17B	http://www.ncbi.nlm.nih.gov/gene/?term=51104
ABHD17C	protein_coding	chr15:80987652-81047962	+	101	112	123	93	127	550	0.254452696697249	0.559759701161631	abhydrolase domain containing 17C	http://www.ncbi.nlm.nih.gov/gene/?term=58489
ABHD18	protein_coding	chr4:128886411-128960866	+	164	73	146	63	235	248	-0.0423350078101034	0.934681544558098	abhydrolase domain containing 18	http://www.ncbi.nlm.nih.gov/gene/?term=80167
ABHD2	protein_coding	chr15:89631381-89745591	+	651	499	470	470	868	1268	0.112954834740926	0.71870820156272	abhydrolase domain containing 2	http://www.ncbi.nlm.nih.gov/gene/?term=11057
ABHD3	protein_coding	chr18:19230858-19284766	-	105	17	86	115	63	382	0.655220233318537	0.304437745593157	abhydrolase domain containing 3	http://www.ncbi.nlm.nih.gov/gene/?term=171586
ABHD4	protein_coding	chr14:23067147-23081265	+	346	209	125	234	218	538	-0.0444057951363379	0.907994317419643	abhydrolase domain containing 4	http://www.ncbi.nlm.nih.gov/gene/?term=63874
ABHD5	protein_coding	chr3:43732375-43764217	+	92	126	154	102	128	453	0.0135352178148678	0.9752530826463	abhydrolase domain containing 5	http://www.ncbi.nlm.nih.gov/gene/?term=51099
ABHD6	protein_coding	chr3:58223229-58280463	+	227	139	213	122	195	524	-0.22771398925409	0.520165670282529	abhydrolase domain containing 6	http://www.ncbi.nlm.nih.gov/gene/?term=57406
ABHD8	protein_coding	chr19:17402940-17414282	-	189	426	135	248	99	654	-0.39002187774479	0.434386266782249	abhydrolase domain containing 8	http://www.ncbi.nlm.nih.gov/gene/?term=79575
ABI1	protein_coding	chr10:27035525-27150016	-	155	223	258	187	267	630	0.0290429073267716	0.935887500239219	abl interactor 1	http://www.ncbi.nlm.nih.gov/gene/?term=10006
ABI1P1	pseudogene	chr14:56013277-56017081	+	45	21	35	47	38	44	0.0406488120771109	0.962009953228797	abl interactor 1 pseudogene 1	http://www.ncbi.nlm.nih.gov/gene/?term=326268
ABI2	protein_coding	chr2:204192962-204296896	+	167	299	315	180	398	694	-0.0176876967087879	0.963860781388433	abl interactor 2	http://www.ncbi.nlm.nih.gov/gene/?term=10152
ABI3	protein_coding	chr17:47287589-47300587	+	322	303	193	314	237	545	-0.117133450142489	0.749190068239415	ABI family member 3	http://www.ncbi.nlm.nih.gov/gene/?term=51225
ABI3BP	protein_coding	chr3:100468179-100712334	-	128	118	345	68	239	730	-0.168335590914954	0.742852455697954	ABI family member 3 binding protein	http://www.ncbi.nlm.nih.gov/gene/?term=25890
ABL1	protein_coding	chr9:133589268-133763062	+	861	538	523	569	704	2378	0.137105501656266	0.633311452621817	ABL proto-oncogene 1, non-receptor tyrosine kinase	http://www.ncbi.nlm.nih.gov/gene/?term=25
ABL2	protein_coding	chr1:179068462-179198819	-	535	460	482	378	524	1811	0.0310027911177502	0.912735396965808	ABL proto-oncogene 2, non-receptor tyrosine kinase	http://www.ncbi.nlm.nih.gov/gene/?term=27
ABLIM1	protein_coding	chr10:116190869-116527984	-	733	560	691	449	783	1324	-0.255482602272768	0.392292110790952	actin binding LIM protein 1	http://www.ncbi.nlm.nih.gov/gene/?term=3983
ABLIM2	protein_coding	chr4:7967037-8160559	-	679	714	517	645	779	1612	0.041723839284876	0.889357046502932	actin binding LIM protein family member 2	http://www.ncbi.nlm.nih.gov/gene/?term=84448
ABLIM3	protein_coding	chr5:148521010-148640002	+	872	838	535	734	478	1883	-0.240251786286288	0.479215509034384	actin binding LIM protein family member 3	http://www.ncbi.nlm.nih.gov/gene/?term=22885
ABO	protein_coding	chr9:136130563-136150630	-	161	82	189	157	217	1018	0.739494170184981	0.0743999857702432	ABO, alpha 1-3-N-acetylgalactosaminyltransferase and alpha 1-3-galactosyltransferase	http://www.ncbi.nlm.nih.gov/gene/?term=28
ABR	protein_coding	chr17:906758-1132974	-	1403	1331	675	874	822	2962	-0.314642419159933	0.363443671341589	active BCR-related	http://www.ncbi.nlm.nih.gov/gene/?term=29
ABRA	protein_coding	chr8:107771711-107782472	-	93	154	88	134	136	601	0.478721419252236	0.281664321976743	actin binding Rho activating protein	http://www.ncbi.nlm.nih.gov/gene/?term=137735
ABRACL	protein_coding	chr6:139349819-139364439	+	26	79	62	68	45	112	-0.170089293456357	0.810900478005066	ABRA C-terminal like	http://www.ncbi.nlm.nih.gov/gene/?term=58527
ABT1	protein_coding	chr6:26597171-26600278	+	188	238	160	150	283	632	0.103654394241997	0.772330582764164	activator of basal transcription 1	http://www.ncbi.nlm.nih.gov/gene/?term=29777
ABT1P1	pseudogene	chr4:99943273-99944306	-	65	189	34	43	26	144	-1.31222706013711	0.0662032975273339	activator of basal transcription 1 pseudogene 1	http://www.ncbi.nlm.nih.gov/gene/?term=100420695
ABTB1	protein_coding	chr3:127391781-127399769	+	342	278	163	367	301	1566	0.649007397344439	0.0691341551173522	ankyrin repeat and BTB domain containing 1	http://www.ncbi.nlm.nih.gov/gene/?term=80325
ABTB2	protein_coding	chr11:34172534-34379555	-	547	509	393	468	610	1972	0.267216058282411	0.346597125069855	ankyrin repeat and BTB domain containing 2	http://www.ncbi.nlm.nih.gov/gene/?term=25841
ACAA1	protein_coding	chr3:38164201-38178733	-	301	204	204	152	227	918	-0.0289750187128802	0.932686705009189	acetyl-CoA acyltransferase 1	http://www.ncbi.nlm.nih.gov/gene/?term=30
ACAA2	protein_coding	chr18:47309874-47340251	-	119	111	67	96	186	354	0.41662207999957	0.350968325725104	acetyl-CoA acyltransferase 2	http://www.ncbi.nlm.nih.gov/gene/?term=10449
ACACA	protein_coding	chr17:35441927-35766902	-	622	628	824	528	908	3134	0.233916301117602	0.473590154949142	acetyl-CoA carboxylase alpha	http://www.ncbi.nlm.nih.gov/gene/?term=31
ACACB	protein_coding	chr12:109577202-109706031	+	1096	718	713	805	1061	4734	0.471516534494401	0.149204556219839	acetyl-CoA carboxylase beta	http://www.ncbi.nlm.nih.gov/gene/?term=32
ACAD10	protein_coding	chr12:112123857-112194911	+	402	218	285	317	345	1795	0.519033597221932	0.126430055756919	acyl-CoA dehydrogenase family member 10	http://www.ncbi.nlm.nih.gov/gene/?term=80724
ACAD11	protein_coding	chr3:132276982-132378975	-	133	77	189	56	124	497	-0.218512312132449	0.662938243806214	acyl-CoA dehydrogenase family member 11	http://www.ncbi.nlm.nih.gov/gene/?term=84129
ACAD8	protein_coding	chr11:134123434-134135749	+	250	262	271	185	173	1097	-0.103108691982	0.782962024268889	acyl-CoA dehydrogenase family member 8	http://www.ncbi.nlm.nih.gov/gene/?term=27034
ACAD9	protein_coding	chr3:128598333-128631957	+	466	259	178	314	291	1390	0.307838716606608	0.396441560731265	acyl-CoA dehydrogenase family member 9	http://www.ncbi.nlm.nih.gov/gene/?term=28976
ACADL	protein_coding	chr2:211052714-211090215	-	27	24	30	52	90	275	1.5158043280157	0.017461203978604	acyl-CoA dehydrogenase, long chain	http://www.ncbi.nlm.nih.gov/gene/?term=33
ACADM	protein_coding	chr1:76190032-76229364	+	96	140	102	118	62	475	0.0234482404084879	0.963039089875006	acyl-CoA dehydrogenase, C-4 to C-12 straight chain	http://www.ncbi.nlm.nih.gov/gene/?term=34
ACADS	protein_coding	chr12:121163541-121177811	+	474	104	194	320	257	1296	0.495754366738793	0.251994265189047	acyl-CoA dehydrogenase, C-2 to C-3 short chain	http://www.ncbi.nlm.nih.gov/gene/?term=35
ACADSB	protein_coding	chr10:124768429-124817806	+	123	158	275	71	187	259	-0.764542353816405	0.107478546479461	acyl-CoA dehydrogenase, short/branched chain	http://www.ncbi.nlm.nih.gov/gene/?term=36
ACADVL	protein_coding	chr17:7120444-7128586	+	438	362	327	277	514	1900	0.334208071016305	0.300661768643733	acyl-CoA dehydrogenase, very long chain	http://www.ncbi.nlm.nih.gov/gene/?term=37
ACAN	protein_coding	chr15:89346674-89418585	+	966	440	467	673	782	3960	0.623381877015526	0.0811617074200325	aggrecan	http://www.ncbi.nlm.nih.gov/gene/?term=176
ACAP1	protein_coding	chr17:7239848-7254793	+	670	269	293	464	293	1679	0.192175122640132	0.612806482432569	ArfGAP with coiled-coil, ankyrin repeat and PH domains 1	http://www.ncbi.nlm.nih.gov/gene/?term=9744
ACAP2	protein_coding	chr3:194995465-195163817	-	221	266	181	233	71	496	-0.445615702267595	0.339855772253644	ArfGAP with coiled-coil, ankyrin repeat and PH domains 2	http://www.ncbi.nlm.nih.gov/gene/?term=23527
ACAP3	protein_coding	chr1:1227764-1243269	-	725	587	335	596	351	1861	-0.00773458529779408	0.98316946439332	ArfGAP with coiled-coil, ankyrin repeat and PH domains 3	http://www.ncbi.nlm.nih.gov/gene/?term=116983
ACAT1	protein_coding	chr11:107992258-108018895	+	82	1	74	23	77	300	0.383306500088884	0.685075217539286	acetyl-CoA acetyltransferase 1	http://www.ncbi.nlm.nih.gov/gene/?term=38
ACAT2	protein_coding	chr6:160182989-160200144	+	111	98	43	60	155	454	0.530531457581257	0.31365153773011	acetyl-CoA acetyltransferase 2	http://www.ncbi.nlm.nih.gov/gene/?term=39
ACBD3	protein_coding	chr1:226332380-226374423	-	159	230	145	136	106	430	-0.46161554943123	0.261975217039979	acyl-CoA binding domain containing 3	http://www.ncbi.nlm.nih.gov/gene/?term=64746
ACBD4	protein_coding	chr17:43209967-43221548	+	349	399	207	310	242	803	-0.192629878640868	0.586895680954121	acyl-CoA binding domain containing 4	http://www.ncbi.nlm.nih.gov/gene/?term=79777
ACBD5	protein_coding	chr10:27484143-27531068	-	149	144	164	182	70	520	-0.0488946325154058	0.916382865312918	acyl-CoA binding domain containing 5	http://www.ncbi.nlm.nih.gov/gene/?term=91452
ACBD6	protein_coding	chr1:180257352-180472022	-	61	75	69	106	92	391	0.688296734867481	0.160310160767679	acyl-CoA binding domain containing 6	http://www.ncbi.nlm.nih.gov/gene/?term=84320
ACBD7	protein_coding	chr10:15117474-15130775	-	90	45	89	52	92	231	-0.0119975535520572	0.982371349964083	acyl-CoA binding domain containing 7	http://www.ncbi.nlm.nih.gov/gene/?term=414149
ACBD7-DCLRE1CP1	lncRNA	chr10:15057071-15130775	-	84	47	101	121	72	311	0.409539354099903	0.439728723307233	ACBD7-DCLRE1CP1 readthrough	http://www.ncbi.nlm.nih.gov/gene/?term=108949267
ACCS	protein_coding	chr11:44087729-44105569	+	439	240	270	310	389	1178	0.239936187300539	0.419250230411643	1-aminocyclopropane-1-carboxylate synthase homolog (inactive)	http://www.ncbi.nlm.nih.gov/gene/?term=84680
ACCSL	protein_coding	chr11:44069531-44081527	+	176	134	195	124	201	1233	0.543439385802332	0.204127693583209	1-aminocyclopropane-1-carboxylate synthase homolog (inactive) like	http://www.ncbi.nlm.nih.gov/gene/?term=390110
ACD	protein_coding	chr16:67691415-67694718	-	404	241	144	260	154	1655	0.366673019880096	0.422244239853294	ACD, shelterin complex subunit and telomerase recruitment factor	http://www.ncbi.nlm.nih.gov/gene/?term=65057
ACE	protein_coding	chr17:61554422-61575741	+	1140	935	463	465	560	3329	-0.222784292875295	0.572960619945408	angiotensin I converting enzyme	http://www.ncbi.nlm.nih.gov/gene/?term=1636
ACE2	protein_coding	chrX:15579156-15620192	-	48	72	73	45	109	263	0.267783977734178	0.638197696314241	angiotensin I converting enzyme 2	http://www.ncbi.nlm.nih.gov/gene/?term=59272
ACER1	protein_coding	chr19:6306510-6333640	-	258	127	92	135	100	583	-0.0673988970108101	0.882227349478654	alkaline ceramidase 1	http://www.ncbi.nlm.nih.gov/gene/?term=125981
ACER2	protein_coding	chr9:19408925-19452500	+	193	253	179	169	201	982	0.151030342219837	0.686881603618113	alkaline ceramidase 2	http://www.ncbi.nlm.nih.gov/gene/?term=340485
ACER3	protein_coding	chr11:76571917-76737841	+	202	182	324	115	182	322	-0.834230132034975	0.0324650790045068	alkaline ceramidase 3	http://www.ncbi.nlm.nih.gov/gene/?term=55331
ACHE	protein_coding	chr7:100487615-100493754	-	321	281	211	281	294	1212	0.292355722190783	0.35520561511707	acetylcholinesterase (Cartwright blood group)	http://www.ncbi.nlm.nih.gov/gene/?term=43
ACIN1	protein_coding	chr14:23527773-23564823	-	520	486	444	289	395	2568	0.0881315823070795	0.815171208936314	apoptotic chromatin condensation inducer 1	http://www.ncbi.nlm.nih.gov/gene/?term=22985
ACKR1	protein_coding	chr1:159173803-159176290	+	195	139	200	179	291	837	0.487545399076337	0.143451498346495	atypical chemokine receptor 1 (Duffy blood group)	http://www.ncbi.nlm.nih.gov/gene/?term=2532
ACKR2	protein_coding	chr3:42850964-42908775	+	214	279	227	103	262	460	-0.528657261505675	0.165269634139813	atypical chemokine receptor 2	http://www.ncbi.nlm.nih.gov/gene/?term=1238
ACKR3	protein_coding	chr2:237478380-237490997	+	73	159	141	102	101	1097	0.574469200122284	0.292448879943364	atypical chemokine receptor 3	http://www.ncbi.nlm.nih.gov/gene/?term=57007
ACKR4	protein_coding	chr3:132316081-132321488	+	5	8	18	14	54	283	2.3199486852194	0.0186162852549317	atypical chemokine receptor 4	http://www.ncbi.nlm.nih.gov/gene/?term=51554
ACLY	protein_coding	chr17:40023170-40075275	-	659	452	561	419	514	2535	0.108609969624616	0.736589574653197	ATP citrate lyase	http://www.ncbi.nlm.nih.gov/gene/?term=47
ACMSD	protein_coding	chr2:135596186-135659604	+	123	61	162	49	152	467	0.0220322324063424	0.966612839470401	aminocarboxymuconate semialdehyde decarboxylase	http://www.ncbi.nlm.nih.gov/gene/?term=130013
ACO1	protein_coding	chr9:32384601-32450834	+	147	182	215	255	302	883	0.632535880472862	0.0611447095980507	aconitase 1	http://www.ncbi.nlm.nih.gov/gene/?term=48
ACO2	protein_coding	chr22:41865129-41924993	+	438	166	186	224	216	1488	0.321938442707638	0.439875130512343	aconitase 2	http://www.ncbi.nlm.nih.gov/gene/?term=50
ACOD1	protein_coding	chr13:77522694-77532777	+	89	48	33	60	60	431	0.697319781049296	0.256338055806132	aconitate decarboxylase 1	http://www.ncbi.nlm.nih.gov/gene/?term=730249
ACOT1	protein_coding	chr14:74003928-74010498	+	11	6	18	8	28	263	1.80713536335293	0.0960881164541001	acyl-CoA thioesterase 1	http://www.ncbi.nlm.nih.gov/gene/?term=641371
ACOT11	protein_coding	chr1:55013807-55100417	+	645	332	279	446	498	1795	0.353350458054702	0.276104397909727	acyl-CoA thioesterase 11	http://www.ncbi.nlm.nih.gov/gene/?term=26027
ACOT12	protein_coding	chr5:80625947-80689988	-	104	92	104	29	224	407	0.301668810028451	0.599043504159291	acyl-CoA thioesterase 12	http://www.ncbi.nlm.nih.gov/gene/?term=134526
ACOT13	protein_coding	chr6:24667263-24705297	+	97	71	158	102	205	251	0.225005075242617	0.649566309367495	acyl-CoA thioesterase 13	http://www.ncbi.nlm.nih.gov/gene/?term=55856
ACOT2	protein_coding	chr14:74034324-74042362	+	82	114	107	91	127	493	0.314161482315342	0.486843048564542	acyl-CoA thioesterase 2	http://www.ncbi.nlm.nih.gov/gene/?term=10965
ACOT4	protein_coding	chr14:74058410-74062470	+	41	72	54	97	99	410	0.978017763638425	0.0639416479070554	acyl-CoA thioesterase 4	http://www.ncbi.nlm.nih.gov/gene/?term=122970
ACOT6	protein_coding	chr14:74083548-74086592	+	49	0	35	56	74	85	0.997441898557672	0.346606971971056	acyl-CoA thioesterase 6	http://www.ncbi.nlm.nih.gov/gene/?term=641372
ACOT7	protein_coding	chr1:6324332-6453826	-	593	496	166	322	381	1315	-0.102907427941136	0.793605413197017	acyl-CoA thioesterase 7	http://www.ncbi.nlm.nih.gov/gene/?term=11332
ACOT8	protein_coding	chr20:44470360-44486048	-	136	122	97	150	58	505	0.148747238216495	0.766574817016731	acyl-CoA thioesterase 8	http://www.ncbi.nlm.nih.gov/gene/?term=10005
ACOT9	protein_coding	chrX:23719172-23761407	-	113	96	50	157	90	363	0.572327848392485	0.254648210397751	acyl-CoA thioesterase 9	http://www.ncbi.nlm.nih.gov/gene/?term=23597
ACOX1	protein_coding	chr17:73937588-73975515	-	304	209	295	251	431	1117	0.382111361329964	0.208125258404879	acyl-CoA oxidase 1	http://www.ncbi.nlm.nih.gov/gene/?term=51
ACOX2	protein_coding	chr3:58490863-58522929	-	199	129	196	267	350	1196	0.969944273391549	0.00240726460995892	acyl-CoA oxidase 2	http://www.ncbi.nlm.nih.gov/gene/?term=8309
ACOX3	protein_coding	chr4:8368009-8442452	-	385	100	184	309	155	1162	0.465434928556305	0.307507925634701	acyl-CoA oxidase 3, pristanoyl	http://www.ncbi.nlm.nih.gov/gene/?term=8310
ACOXL	protein_coding	chr2:111490150-111875799	+	322	154	157	293	198	963	0.441958153850637	0.238641920133078	acyl-CoA oxidase like	http://www.ncbi.nlm.nih.gov/gene/?term=55289
ACOXL-AS1	lncRNA	chr2:111855918-111873165	-	47	45	120	62	143	149	0.200173779339643	0.750224230839867	ACOXL antisense RNA 1	http://www.ncbi.nlm.nih.gov/gene/?term=400997
ACP1	protein_coding	chr2:264869-278283	+	216	167	128	209	149	510	0.100314642544411	0.791478660896931	acid phosphatase 1, soluble	http://www.ncbi.nlm.nih.gov/gene/?term=52
ACP2	protein_coding	chr11:47260853-47270398	-	312	221	199	229	254	886	0.120909016501085	0.696847368594259	acid phosphatase 2, lysosomal	http://www.ncbi.nlm.nih.gov/gene/?term=53
ACP5	protein_coding	chr19:11685475-11689823	-	241	175	169	270	153	550	0.117373661421235	0.758870203463821	acid phosphatase 5, tartrate resistant	http://www.ncbi.nlm.nih.gov/gene/?term=54
ACP6	protein_coding	chr1:147119168-147142665	-	268	338	174	235	286	725	-0.0366481050676918	0.915988486975363	acid phosphatase 6, lysophosphatidic	http://www.ncbi.nlm.nih.gov/gene/?term=51205
ACP7	protein_coding	chr19:39574945-39602129	+	335	452	404	270	351	1079	-0.299513820286289	0.334741385603064	acid phosphatase 7, tartrate resistant (putative)	http://www.ncbi.nlm.nih.gov/gene/?term=390928
ACPP	protein_coding	chr3:132036211-132087146	+	100	124	62	88	207	503	0.659133604888647	0.155052590151954	acid phosphatase, prostate	http://www.ncbi.nlm.nih.gov/gene/?term=55
ACPT	protein_coding	chr19:51293672-51298481	+	379	147	135	303	334	575	0.402733914297694	0.314896385358748	acid phosphatase 4	http://www.ncbi.nlm.nih.gov/gene/?term=93650
ACR	protein_coding	chr22:51176652-51183727	+	96	97	180	94	225	401	0.22628789608249	0.62214156893012	acrosin	http://www.ncbi.nlm.nih.gov/gene/?term=49
ACRBP	protein_coding	chr12:6747242-6756580	-	253	481	251	617	419	1394	0.612207026959726	0.111735722112738	acrosin binding protein	http://www.ncbi.nlm.nih.gov/gene/?term=84519
ACRV1	protein_coding	chr11:125542229-125550793	-	124	0	105	53	126	362	0.433639604636891	0.792202917170358	acrosomal vesicle protein 1	http://www.ncbi.nlm.nih.gov/gene/?term=56
ACSBG1	protein_coding	chr15:78463187-78527049	-	440	280	329	344	253	1169	-0.0346715137334585	0.914218725874324	acyl-CoA synthetase bubblegum family member 1	http://www.ncbi.nlm.nih.gov/gene/?term=23205
ACSBG2	protein_coding	chr19:6135644-6193114	+	251	111	227	189	275	792	0.330545249084207	0.356387022144909	acyl-CoA synthetase bubblegum family member 2	http://www.ncbi.nlm.nih.gov/gene/?term=81616
ACSF2	protein_coding	chr17:48503519-48552206	+	399	244	301	303	467	1638	0.496942274231011	0.103185431390741	acyl-CoA synthetase family member 2	http://www.ncbi.nlm.nih.gov/gene/?term=80221
ACSF3	protein_coding	chr16:89160217-89222254	+	528	326	192	388	240	1259	0.083777856777882	0.827296371306999	acyl-CoA synthetase family member 3	http://www.ncbi.nlm.nih.gov/gene/?term=197322
ACSL1	protein_coding	chr4:185676749-185747268	-	217	245	361	262	495	1026	0.376595266260853	0.274727685027593	acyl-CoA synthetase long chain family member 1	http://www.ncbi.nlm.nih.gov/gene/?term=2180
ACSL3	protein_coding	chr2:223725732-223808119	+	162	77	126	87	258	581	0.554576451275225	0.207356194896704	acyl-CoA synthetase long chain family member 3	http://www.ncbi.nlm.nih.gov/gene/?term=2181
ACSL4	protein_coding	chrX:108884559-108976632	-	61	295	140	96	13	560	-0.766874380603213	0.498565013354825	acyl-CoA synthetase long chain family member 4	http://www.ncbi.nlm.nih.gov/gene/?term=2182
ACSL5	protein_coding	chr10:114133916-114188138	+	233	228	298	190	207	662	-0.294812904764423	0.367642787644522	acyl-CoA synthetase long chain family member 5	http://www.ncbi.nlm.nih.gov/gene/?term=51703
ACSL6	protein_coding	chr5:131285666-131347761	-	498	472	432	347	372	1389	-0.233053722578664	0.415669137971106	acyl-CoA synthetase long chain family member 6	http://www.ncbi.nlm.nih.gov/gene/?term=23305
ACSM1	protein_coding	chr16:20634559-20709110	-	253	79	115	100	202	1047	0.596261192132507	0.212796956565686	acyl-CoA synthetase medium chain family member 1	http://www.ncbi.nlm.nih.gov/gene/?term=116285
ACSM2A	protein_coding	chr16:20462783-20498991	+	232	192	314	139	287	1481	0.298227888167745	0.472333983888791	acyl-CoA synthetase medium chain family member 2A	http://www.ncbi.nlm.nih.gov/gene/?term=123876
ACSM2B	protein_coding	chr16:20548080-20587695	-	117	78	216	113	237	1536	1.04663296634184	0.0382321041780564	acyl-CoA synthetase medium chain family member 2B	http://www.ncbi.nlm.nih.gov/gene/?term=348158
ACSM3	protein_coding	chr16:20775312-20808479	+	14	17	68	45	75	388	1.28455100117692	0.0942731230661625	acyl-CoA synthetase medium chain family member 3	http://www.ncbi.nlm.nih.gov/gene/?term=6296
ACSM4	protein_coding	chr12:7456928-7480969	+	155	60	118	66	250	580	0.605681059069528	0.219162608394866	acyl-CoA synthetase medium chain family member 4	http://www.ncbi.nlm.nih.gov/gene/?term=341392
ACSM5	protein_coding	chr16:20420856-20452655	+	328	169	234	197	106	1157	-0.017013135425604	0.96950906500635	acyl-CoA synthetase medium chain family member 5	http://www.ncbi.nlm.nih.gov/gene/?term=54988
ACSM5P1	pseudogene	chr16:20615241-20618491	-	59	60	50	37	90	215	0.202985873561432	0.732956857264326	acyl-CoA synthetase medium chain family member 5 pseudogene 1	http://www.ncbi.nlm.nih.gov/gene/?term=100421779
ACSM6	protein_coding	chr10:96953957-96988686	+	145	8	107	42	176	524	0.624272635495633	0.389132738005553	acyl-CoA synthetase medium chain family member 6	http://www.ncbi.nlm.nih.gov/gene/?term=142827
ACSS1	protein_coding	chr20:24986866-25038818	-	523	429	265	310	454	1713	0.149066044273645	0.650765356788709	acyl-CoA synthetase short chain family member 1	http://www.ncbi.nlm.nih.gov/gene/?term=84532
ACSS2	protein_coding	chr20:33462766-33515769	+	403	365	300	278	279	1508	0.0100409235533031	0.976067667944246	acyl-CoA synthetase short chain family member 2	http://www.ncbi.nlm.nih.gov/gene/?term=55902
ACSS3	protein_coding	chr12:81471797-81650538	+	202	62	160	69	160	397	-0.212118643343421	0.65991221701198	acyl-CoA synthetase short chain family member 3	http://www.ncbi.nlm.nih.gov/gene/?term=79611
ACTA1	protein_coding	chr1:229566992-229569843	-	346	209	185	171	185	933	-0.102845930703207	0.776686822993327	actin, alpha 1, skeletal muscle	http://www.ncbi.nlm.nih.gov/gene/?term=58
ACTA2	protein_coding	chr10:90694831-90751154	-	230	67	77	89	173	675	0.446589060458997	0.369095259105995	actin, alpha 2, smooth muscle, aorta	http://www.ncbi.nlm.nih.gov/gene/?term=59
ACTA2-AS1	lncRNA	chr10:90692441-90699731	+	176	72	63	60	98	350	-0.122270842798201	0.813489248259266	ACTA2 antisense RNA 1	http://www.ncbi.nlm.nih.gov/gene/?term=100132116
ACTB	protein_coding	chr7:5566779-5570232	-	11112	19945	6590	24237	5557	7655	-0.122246487885446	0.874956340491163	actin beta	http://www.ncbi.nlm.nih.gov/gene/?term=60
ACTBL2	protein_coding	chr5:56775843-56778636	-	135	52	103	48	155	822	0.732357409130833	0.190834873605647	actin, beta like 2	http://www.ncbi.nlm.nih.gov/gene/?term=345651
ACTBP1	pseudogene	chrX:46147251-46148641	-	1	0	6	35	21	113	3.75979735207668	0.00754667487946782	actin, beta pseudogene 1	http://www.ncbi.nlm.nih.gov/gene/?term=643309
ACTBP10	pseudogene	chr14:19987119-19988846	-	20	1	3	23	45	181	2.54049824515259	0.0257548599111069	actin, beta pseudogene 10	http://www.ncbi.nlm.nih.gov/gene/?term=446207
ACTBP11	pseudogene	chr1:224050847-224052637	-	97	101	54	90	175	614	0.88780328449879	0.0571632321283789	actin, beta pseudogene 11	http://www.ncbi.nlm.nih.gov/gene/?term=644220
ACTBP12	pseudogene	chr1:92694559-92694992	-	0	36	13	12	21	126	0.494771023686743	0.715351055540124	actin, beta pseudogene 12	http://www.ncbi.nlm.nih.gov/gene/?term=100462767
ACTBP2	pseudogene	chr5:77080627-77082421	+	107	92	77	47	97	644	0.379314329437214	0.491204984642421	actin, beta pseudogene 2	http://www.ncbi.nlm.nih.gov/gene/?term=62
ACTBP4	pseudogene	chr5:130994133-130995892	-	108	116	34	30	111	309	-0.111712837202722	0.858781710400644	actin, beta pseudogene 4	http://www.ncbi.nlm.nih.gov/gene/?term=64
ACTBP7	pseudogene	chr15:44280676-44282463	-	147	1	59	95	146	431	1.00791731916898	0.442314786051312	actin, beta pseudogene 7	http://www.ncbi.nlm.nih.gov/gene/?term=67
ACTBP8	pseudogene	chr6:88985024-88986792	-	125	52	105	83	120	497	0.420070263510873	0.383776508626891	actin, beta pseudogene 8	http://www.ncbi.nlm.nih.gov/gene/?term=68
ACTBP9	pseudogene	chr18:60109157-60110948	+	143	62	91	123	121	295	0.267453867770822	0.561662527286917	actin, beta pseudogene 9	http://www.ncbi.nlm.nih.gov/gene/?term=69
ACTC1	protein_coding	chr15:35080297-35087927	-	261	133	197	124	224	911	0.161942433189301	0.673936733569384	actin, alpha, cardiac muscle 1	http://www.ncbi.nlm.nih.gov/gene/?term=70
ACTG1	protein_coding	chr17:79476997-79479892	-	2280	3048	1459	2494	1651	4770	-0.211002902439913	0.619481539287628	actin gamma 1	http://www.ncbi.nlm.nih.gov/gene/?term=71
ACTG1P1	pseudogene	chr3:139212582-139214524	+	47	44	110	53	98	177	0.0197452751793637	0.974346970987786	actin gamma 1 pseudogene 1	http://www.ncbi.nlm.nih.gov/gene/?term=73
ACTG1P10	pseudogene	chrX:53170870-53173166	-	75	66	23	20	22	149	-0.797677534397531	0.311149420754474	actin gamma 1 pseudogene 10	http://www.ncbi.nlm.nih.gov/gene/?term=83
ACTG1P12	pseudogene	chr3:12111655-12113060	+	67	35	86	45	52	315	0.127071198733822	0.840050028524782	actin gamma 1 pseudogene 12	http://www.ncbi.nlm.nih.gov/gene/?term=100418921
ACTG1P14	pseudogene	chr9:6834408-6835584	+	133	86	75	64	41	456	-0.13205296122446	0.818603058052415	actin gamma 1 pseudogene 14	http://www.ncbi.nlm.nih.gov/gene/?term=100418910
ACTG1P15	pseudogene	chr15:34665735-34666778	-	47	30	46	71	58	192	0.690470595311437	0.271227637141334	actin gamma 1 pseudogene 15	http://www.ncbi.nlm.nih.gov/gene/?term=100418951
ACTG1P16	pseudogene	chr16:50091867-50093212	-	95	84	95	53	111	98	-0.516530261778868	0.365316400561846	actin gamma 1 pseudogene 16	http://www.ncbi.nlm.nih.gov/gene/?term=100418960
ACTG1P17	misc_RNA	chr15:83394632-83408532	-	77	51	60	108	59	559	0.968473542638662	0.0799159608532808	actin gamma 1 pseudogene 17	http://www.ncbi.nlm.nih.gov/gene/?term=283693
ACTG1P18	pseudogene	chr6:101878287-101879195	-	181	8	67	39	58	78	-0.951208893020252	0.250044040771387	actin gamma 1 pseudogene 18	http://www.ncbi.nlm.nih.gov/gene/?term=100418924
ACTG1P19	pseudogene	chr9:103493482-103494644	+	127	75	87	44	144	253	-0.105180435301026	0.838799621509445	actin gamma 1 pseudogene 19	http://www.ncbi.nlm.nih.gov/gene/?term=644160
ACTG1P20	misc_RNA	chr1:27650365-27653016	+	78	121	118	73	93	197	-0.482682418304512	0.328076561093267	actin gamma 1 pseudogene 20	http://www.ncbi.nlm.nih.gov/gene/?term=644961
ACTG1P23	pseudogene	chr3:175695274-175696363	-	131	12	44	94	61	441	0.836074545004012	0.235028449403194	actin gamma 1 pseudogene 23	http://www.ncbi.nlm.nih.gov/gene/?term=442097
ACTG1P24	pseudogene	chr17:17145334-17146204	+	93	71	20	39	55	134	-0.375566530186075	0.591942587403841	actin gamma 1 pseudogene 24	http://www.ncbi.nlm.nih.gov/gene/?term=441783
ACTG1P3	pseudogene	chr20:1141153-1142741	+	46	57	68	39	32	263	-0.101904263187013	0.880034520310087	actin gamma 1 pseudogene 3	http://www.ncbi.nlm.nih.gov/gene/?term=75
ACTG1P4	misc_RNA	chr1:104112026-104114013	+	39	11	79	52	25	257	0.382009792193007	0.644720210641785	actin gamma 1 pseudogene 4	http://www.ncbi.nlm.nih.gov/gene/?term=648740
ACTG1P9	pseudogene	chr6:46172649-46174298	+	83	66	119	30	83	296	-0.368850592957847	0.522044950191003	actin gamma 1 pseudogene 9	http://www.ncbi.nlm.nih.gov/gene/?term=82
ACTG2	protein_coding	chr2:74120093-74146780	+	205	53	85	80	228	612	0.620054168594617	0.219742910925314	actin, gamma 2, smooth muscle, enteric	http://www.ncbi.nlm.nih.gov/gene/?term=72
ACTL10	protein_coding	chr20:32254304-32256331	+	280	150	33	205	123	602	0.301541262090895	0.587546340652287	actin like 10	http://www.ncbi.nlm.nih.gov/gene/?term=170487
ACTL6A	protein_coding	chr3:179280668-179306193	+	80	180	58	124	120	416	0.244396302474094	0.637709613908992	actin like 6A	http://www.ncbi.nlm.nih.gov/gene/?term=86
ACTL6B	protein_coding	chr7:100240720-100254084	-	364	302	226	256	442	1150	0.278508338099883	0.361177801487889	actin like 6B	http://www.ncbi.nlm.nih.gov/gene/?term=51412
ACTL7A	protein_coding	chr9:111624508-111626035	+	93	40	129	76	97	724	0.679637531436987	0.230943008830595	actin like 7A	http://www.ncbi.nlm.nih.gov/gene/?term=10881
ACTL7B	protein_coding	chr9:111616868-111618275	-	134	72	143	149	116	657	0.516444513689286	0.244788066815202	actin like 7B	http://www.ncbi.nlm.nih.gov/gene/?term=10880
ACTL8	protein_coding	chr1:18081808-18153558	+	147	63	139	147	79	730	0.49541751515985	0.326779917121652	actin like 8	http://www.ncbi.nlm.nih.gov/gene/?term=81569
ACTL9	protein_coding	chr19:8807747-8809180	-	213	114	86	160	131	652	0.371945463254634	0.383824395159905	actin like 9	http://www.ncbi.nlm.nih.gov/gene/?term=284382
ACTN1	protein_coding	chr14:69340840-69446083	-	793	1358	695	1103	879	2863	0.0459800607209459	0.902126176361191	actinin alpha 1	http://www.ncbi.nlm.nih.gov/gene/?term=87
ACTN1-AS1	lncRNA	chr14:69446399-69454180	+	18	106	30	38	94	4	-0.345784191095558	0.744065700195056	ACTN1 antisense RNA 1	http://www.ncbi.nlm.nih.gov/gene/?term=161159
ACTN2	protein_coding	chr1:236849754-236927931	+	294	295	286	284	537	1955	0.73169827037802	0.0261584938626008	actinin alpha 2	http://www.ncbi.nlm.nih.gov/gene/?term=88
ACTN3	protein_coding	chr11:66313866-66330800	+	509	298	356	368	498	2119	0.463140640369762	0.142300860777183	actinin alpha 3 (gene/pseudogene)	http://www.ncbi.nlm.nih.gov/gene/?term=89
ACTN4	protein_coding	chr19:39138256-39221172	+	828	852	673	585	925	4179	0.292590137678724	0.39557498132281	actinin alpha 4	http://www.ncbi.nlm.nih.gov/gene/?term=81
ACTN4P1	pseudogene	chr4:117519316-117520964	+	150	145	107	176	36	472	-0.0395539304348806	0.943587522226071	actinin alpha 4 pseudogene 1	http://www.ncbi.nlm.nih.gov/gene/?term=344978
ACTR10	protein_coding	chr14:58666833-58702354	+	113	83	138	88	251	245	0.283483664768558	0.567110630649071	actin related protein 10 homolog	http://www.ncbi.nlm.nih.gov/gene/?term=55860
ACTR1A	protein_coding	chr10:104238986-104262512	-	404	150	202	257	418	866	0.394566711704514	0.265113658520316	ARP1 actin related protein 1 homolog A	http://www.ncbi.nlm.nih.gov/gene/?term=10121
ACTR1B	protein_coding	chr2:98272402-98280561	-	333	343	268	249	169	1362	-0.0860596027761217	0.825188338316132	ARP1 actin related protein 1 homolog B	http://www.ncbi.nlm.nih.gov/gene/?term=10120
ACTR2	protein_coding	chr2:65454829-65498387	+	427	584	557	661	414	1816	0.117570602354035	0.736382365742289	ARP2 actin related protein 2 homolog	http://www.ncbi.nlm.nih.gov/gene/?term=10097
ACTR3	protein_coding	chr2:114647511-114719131	+	339	479	233	405	200	634	-0.320931831749211	0.442045928159728	ARP3 actin related protein 3 homolog	http://www.ncbi.nlm.nih.gov/gene/?term=10096
ACTR3B	protein_coding	chr7:152456834-152552464	+	191	104	201	123	267	989	0.534968949037391	0.188267400555327	ARP3 actin related protein 3 homolog B	http://www.ncbi.nlm.nih.gov/gene/?term=57180
ACTR3BP1	pseudogene	chrY:13551549-13553192	+	15	0	11	17	14	67	1.14200359494725	0.44619380515322	ACTR3B pseudogene 1	http://www.ncbi.nlm.nih.gov/gene/?term=643050
ACTR3BP2	misc_RNA	chr2:92129159-92130496	+	16	0	37	14	28	76	0.334736551176524	0.803548769426114	ACTR3B pseudogene 2	http://www.ncbi.nlm.nih.gov/gene/?term=440888
ACTR3BP3	pseudogene	chr16:32389948-32391589	-	34	21	64	24	72	145	0.231198460588723	0.763107788142868	ACTR3B pseudogene 3	http://www.ncbi.nlm.nih.gov/gene/?term=647156
ACTR3BP4	pseudogene	chr4:103883286-103884928	+	8	10	63	2	46	89	-0.194822214730024	0.871193766305346	ACTR3B pseudogene 4	http://www.ncbi.nlm.nih.gov/gene/?term=777774
ACTR3BP5	misc_RNA	chr10:38989727-38991372	+	54	1	32	19	52	70	0.165860677411074	0.880692560032999	ACTR3B pseudogene 5	http://www.ncbi.nlm.nih.gov/gene/?term=399746
ACTR3BP6	pseudogene	chr22:16967583-16969226	+	33	32	49	11	0	80	-1.53631812798963	0.202372744994361	ACTR3B pseudogene 6	http://www.ncbi.nlm.nih.gov/gene/?term=644773
ACTR3C	protein_coding	chr7:149944301-150020758	-	133	87	130	100	132	507	0.213386762016744	0.609656976542	ARP3 actin related protein 3 homolog C	http://www.ncbi.nlm.nih.gov/gene/?term=653857
ACTR5	protein_coding	chr20:37377097-37401089	+	175	152	104	116	220	631	0.339122906754661	0.378684230527846	ARP5 actin related protein 5 homolog	http://www.ncbi.nlm.nih.gov/gene/?term=79913
ACTR6	protein_coding	chr12:100593865-100618202	+	86	108	108	73	71	257	-0.395085763236592	0.414781855031625	ARP6 actin related protein 6 homolog	http://www.ncbi.nlm.nih.gov/gene/?term=64431
ACTR8	protein_coding	chr3:53901093-53916229	-	144	60	178	102	176	837	0.554604603144269	0.246608612745241	ARP8 actin related protein 8 homolog	http://www.ncbi.nlm.nih.gov/gene/?term=93973
ACTRT1	protein_coding	chrX:127184941-127186382	-	17	53	12	71	74	281	1.50100011686924	0.0426636100577398	actin related protein T1	http://www.ncbi.nlm.nih.gov/gene/?term=139741
ACTRT2	protein_coding	chr1:2938046-2939467	+	185	113	138	140	114	938	0.425296673735618	0.338549361916566	actin related protein T2	http://www.ncbi.nlm.nih.gov/gene/?term=140625
ACTRT3	protein_coding	chr3:169484709-169487683	-	98	84	46	106	154	370	0.761709689185892	0.103506053729769	actin related protein T3	http://www.ncbi.nlm.nih.gov/gene/?term=84517
ACVR1	protein_coding	chr2:158592958-158732374	-	122	184	286	247	154	971	0.292915943736105	0.504371756505031	activin A receptor type 1	http://www.ncbi.nlm.nih.gov/gene/?term=90
ACVR1B	protein_coding	chr12:52345451-52390863	+	429	297	316	221	375	1291	-0.0124130698985505	0.968068517245379	activin A receptor type 1B	http://www.ncbi.nlm.nih.gov/gene/?term=91
ACVR1C	protein_coding	chr2:158383279-158485399	-	97	57	108	123	131	354	0.530019370873708	0.242370717930159	activin A receptor type 1C	http://www.ncbi.nlm.nih.gov/gene/?term=130399
ACVR2A	protein_coding	chr2:148602086-148688396	+	81	266	234	196	151	423	-0.282245960193574	0.558770948858496	activin A receptor type 2A	http://www.ncbi.nlm.nih.gov/gene/?term=92
ACVR2B	protein_coding	chr3:38495790-38534633	+	466	319	606	347	559	1897	0.138919421699553	0.675510889564252	activin A receptor type 2B	http://www.ncbi.nlm.nih.gov/gene/?term=93
ACVR2B-AS1	lncRNA	chr3:38492518-38496311	-	92	95	104	72	119	83	-0.445309248044975	0.445160584294583	ACVR2B antisense RNA 1	http://www.ncbi.nlm.nih.gov/gene/?term=100128640
ACVRL1	protein_coding	chr12:52301202-52317145	+	626	471	311	325	430	1368	-0.192196373006657	0.532577939541815	activin A receptor like type 1	http://www.ncbi.nlm.nih.gov/gene/?term=94
ACY1	protein_coding	chr3:52017300-52023218	+	277	128	121	232	236	1230	0.80501151184285	0.0371907549325712	aminoacylase 1	http://www.ncbi.nlm.nih.gov/gene/?term=95
ACY3	protein_coding	chr11:67410026-67418130	-	238	164	186	153	99	896	-0.0445489509519873	0.918027203840009	aminoacylase 3	http://www.ncbi.nlm.nih.gov/gene/?term=91703
ACYP1	protein_coding	chr14:75519924-75536186	-	66	88	46	41	48	182	-0.420341380576871	0.493108255022066	acylphosphatase 1	http://www.ncbi.nlm.nih.gov/gene/?term=97
ACYP2	protein_coding	chr2:54198240-54532437	+	51	149	107	78	98	228	-0.339596824290615	0.534318329429471	acylphosphatase 2	http://www.ncbi.nlm.nih.gov/gene/?term=98
ADA	protein_coding	chr20:43248160-43280399	-	370	208	99	189	159	827	-0.0413502247589646	0.923938677204334	adenosine deaminase	http://www.ncbi.nlm.nih.gov/gene/?term=100
ADAD1	protein_coding	chr4:123300121-123350947	+	145	144	138	53	66	256	-1.05636008677983	0.0171711563640901	adenosine deaminase domain containing 1	http://www.ncbi.nlm.nih.gov/gene/?term=132612
ADAD2	protein_coding	chr16:84224723-84230772	+	285	241	105	222	135	693	-0.038162437914692	0.928644335316562	adenosine deaminase domain containing 2	http://www.ncbi.nlm.nih.gov/gene/?term=161931
ADAL	protein_coding	chr15:43622549-43646753	+	90	12	149	113	164	386	0.708249874594991	0.271191990555016	adenosine deaminase like	http://www.ncbi.nlm.nih.gov/gene/?term=161823
ADAM10	protein_coding	chr15:58887403-59042177	-	191	287	218	191	285	776	0.0476695304653579	0.889869691442951	ADAM metallopeptidase domain 10	http://www.ncbi.nlm.nih.gov/gene/?term=102
ADAM11	protein_coding	chr17:42836547-42859214	+	830	513	358	599	408	2380	0.152679235127795	0.674603204985461	ADAM metallopeptidase domain 11	http://www.ncbi.nlm.nih.gov/gene/?term=4185
ADAM12	protein_coding	chr10:127700954-128077127	-	473	239	504	358	627	1475	0.283635261448766	0.389471798235118	ADAM metallopeptidase domain 12	http://www.ncbi.nlm.nih.gov/gene/?term=8038
ADAM15	protein_coding	chr1:155023748-155035252	+	496	424	440	477	533	2755	0.51712853394153	0.10859800522753	ADAM metallopeptidase domain 15	http://www.ncbi.nlm.nih.gov/gene/?term=8751
ADAM17	protein_coding	chr2:9628615-9695949	-	68	84	160	123	384	932	1.32005945099297	0.00450182692712054	ADAM metallopeptidase domain 17	http://www.ncbi.nlm.nih.gov/gene/?term=6868
ADAM18	protein_coding	chr8:39442087-39587583	+	31	69	38	14	273	528	1.61807142252512	0.0274007807731811	ADAM metallopeptidase domain 18	http://www.ncbi.nlm.nih.gov/gene/?term=8749
ADAM19	protein_coding	chr5:156904312-157002831	-	686	473	463	436	649	1806	0.0722504505830495	0.793213530022972	ADAM metallopeptidase domain 19	http://www.ncbi.nlm.nih.gov/gene/?term=8728
ADAM1A	misc_RNA	chr12:112336867-112339706	+	82	74	64	81	70	486	0.537443621599338	0.306271255330542	ADAM metallopeptidase domain 1A (pseudogene)	http://www.ncbi.nlm.nih.gov/gene/?term=8759
ADAM2	protein_coding	chr8:39601254-39695808	-	49	55	27	25	61	347	0.608586819840086	0.394362254061353	ADAM metallopeptidase domain 2	http://www.ncbi.nlm.nih.gov/gene/?term=2515
ADAM20	protein_coding	chr14:70989078-71001732	-	119	33	132	34	181	562	0.485066268871357	0.433837834835455	ADAM metallopeptidase domain 20	http://www.ncbi.nlm.nih.gov/gene/?term=8748
ADAM20P1	misc_RNA	chr14:70935593-70950473	-	56	24	161	75	230	219	0.579859383015381	0.382470895898674	ADAM metallopeptidase domain 20 pseudogene 1	http://www.ncbi.nlm.nih.gov/gene/?term=317760
ADAM21	protein_coding	chr14:70918874-70926622	+	46	19	65	38	168	721	1.75410811359019	0.00677361021898828	ADAM metallopeptidase domain 21	http://www.ncbi.nlm.nih.gov/gene/?term=8747
ADAM21P1	misc_RNA	chr14:70712470-70714518	-	76	54	94	21	108	919	0.935833829357874	0.169670214944506	ADAM metallopeptidase domain 21 pseudogene 1	http://www.ncbi.nlm.nih.gov/gene/?term=145241
ADAM22	protein_coding	chr7:87563458-87832204	+	253	196	426	162	375	972	-0.0593279229659275	0.877602631165735	ADAM metallopeptidase domain 22	http://www.ncbi.nlm.nih.gov/gene/?term=53616
ADAM23	protein_coding	chr2:207308368-207485854	+	85	290	267	104	515	838	0.355227530225809	0.492989878137504	ADAM metallopeptidase domain 23	http://www.ncbi.nlm.nih.gov/gene/?term=8745
ADAM28	protein_coding	chr8:24151553-24216531	+	75	52	354	94	336	686	0.367066077089507	0.692770580071494	ADAM metallopeptidase domain 28	http://www.ncbi.nlm.nih.gov/gene/?term=10863
ADAM29	protein_coding	chr4:175839509-175899331	+	67	36	163	124	142	893	1.07888663915011	0.0531393164315647	ADAM metallopeptidase domain 29	http://www.ncbi.nlm.nih.gov/gene/?term=11086
ADAM30	protein_coding	chr1:120436156-120439147	-	116	120	104	79	178	393	0.159672278461702	0.710319641787333	ADAM metallopeptidase domain 30	http://www.ncbi.nlm.nih.gov/gene/?term=11085
ADAM32	protein_coding	chr8:38965048-39142436	+	70	39	108	69	143	731	1.05947820657808	0.0543179662836992	ADAM metallopeptidase domain 32	http://www.ncbi.nlm.nih.gov/gene/?term=203102
ADAM33	protein_coding	chr20:3648612-3663337	-	969	715	434	607	463	1913	-0.252834360227259	0.456822999557639	ADAM metallopeptidase domain 33	http://www.ncbi.nlm.nih.gov/gene/?term=80332
ADAM3A	misc_RNA	chr8:39308564-39380508	-	108	52	86	48	74	214	-0.322367794551363	0.548155955747844	ADAM metallopeptidase domain 3A (pseudogene)	http://www.ncbi.nlm.nih.gov/gene/?term=1587
ADAM3B	misc_RNA	chr16:49551557-49552496	-	6	14	40	10	39	30	-0.152098469956541	0.898246783845666	ADAM metallopeptidase domain 3B (pseudogene)	http://www.ncbi.nlm.nih.gov/gene/?term=1596
ADAM5	misc_RNA	chr8:39172182-39274745	+	20	29	88	27	45	37	-0.769112149204113	0.388938750858623	ADAM metallopeptidase domain 5 (pseudogene)	http://www.ncbi.nlm.nih.gov/gene/?term=255926
ADAM6	misc_RNA	chr14:106435818-106438358	-	59	90	86	114	60	203	0.0637824069787059	0.909890318304809	ADAM metallopeptidase domain 6 (pseudogene)	http://www.ncbi.nlm.nih.gov/gene/?term=8755
ADAM7	protein_coding	chr8:24298509-24367078	+	38	75	160	73	74	420	0.0375128845314368	0.950818260578959	ADAM metallopeptidase domain 7	http://www.ncbi.nlm.nih.gov/gene/?term=8756
ADAM8	protein_coding	chr10:135075920-135090407	-	762	396	242	567	276	2077	0.234614881766268	0.578384616879785	ADAM metallopeptidase domain 8	http://www.ncbi.nlm.nih.gov/gene/?term=101
ADAM9	protein_coding	chr8:38854505-38962780	+	164	221	236	155	367	782	0.279401419253237	0.451056997127466	ADAM metallopeptidase domain 9	http://www.ncbi.nlm.nih.gov/gene/?term=8754
ADAMDEC1	protein_coding	chr8:24241798-24263526	+	38	35	120	41	80	526	0.580537030905322	0.393078658920417	ADAM like decysin 1	http://www.ncbi.nlm.nih.gov/gene/?term=27299
ADAMTS1	protein_coding	chr21:28208606-28217728	-	182	268	231	250	327	1176	0.485964771002049	0.153866965030525	ADAM metallopeptidase with thrombospondin type 1 motif 1	http://www.ncbi.nlm.nih.gov/gene/?term=9510
ADAMTS10	protein_coding	chr19:8645124-8675620	-	739	465	331	528	521	2015	0.217097736936942	0.499496257044349	ADAM metallopeptidase with thrombospondin type 1 motif 10	http://www.ncbi.nlm.nih.gov/gene/?term=81794
ADAMTS12	protein_coding	chr5:33523640-33892297	-	494	430	458	342	471	2209	0.167642064476367	0.604100230085674	ADAM metallopeptidase with thrombospondin type 1 motif 12	http://www.ncbi.nlm.nih.gov/gene/?term=81792
ADAMTS13	protein_coding	chr9:136279459-136324525	+	974	552	530	838	546	2858	0.257863587730483	0.454989130856082	ADAM metallopeptidase with thrombospondin type 1 motif 13	http://www.ncbi.nlm.nih.gov/gene/?term=11093
ADAMTS14	protein_coding	chr10:72432262-72522197	+	1041	663	613	645	516	3054	-0.0358955905303486	0.916772325966838	ADAM metallopeptidase with thrombospondin type 1 motif 14	http://www.ncbi.nlm.nih.gov/gene/?term=140766
ADAMTS15	protein_coding	chr11:130318869-130346540	+	660	458	407	493	386	2264	0.148269735092449	0.659692892599672	ADAM metallopeptidase with thrombospondin type 1 motif 15	http://www.ncbi.nlm.nih.gov/gene/?term=170689
ADAMTS16	protein_coding	chr5:5140443-5320415	+	583	403	369	472	459	1602	0.152942419303213	0.594302849471792	ADAM metallopeptidase with thrombospondin type 1 motif 16	http://www.ncbi.nlm.nih.gov/gene/?term=170690
ADAMTS17	protein_coding	chr15:100511643-100882210	-	701	432	692	452	446	1874	-0.230260933244426	0.456947572372097	ADAM metallopeptidase with thrombospondin type 1 motif 17	http://www.ncbi.nlm.nih.gov/gene/?term=170691
ADAMTS18	protein_coding	chr16:77316025-77469011	-	355	191	462	230	238	1143	-0.223929267564521	0.550980549115933	ADAM metallopeptidase with thrombospondin type 1 motif 18	http://www.ncbi.nlm.nih.gov/gene/?term=170692
ADAMTS19	protein_coding	chr5:128795958-129074376	+	126	105	193	146	106	798	0.309516348147456	0.500830168436474	ADAM metallopeptidase with thrombospondin type 1 motif 19	http://www.ncbi.nlm.nih.gov/gene/?term=171019
ADAMTS19-AS1	lncRNA	chr5:128795252-128796382	-	57	28	89	48	96	60	-0.116230172882731	0.874970841096053	ADAMTS19 antisense RNA 1	http://www.ncbi.nlm.nih.gov/gene/?term=103689846
ADAMTS2	protein_coding	chr5:178537852-178772431	-	929	567	673	589	598	3046	0.0600567961288293	0.852539132491706	ADAM metallopeptidase with thrombospondin type 1 motif 2	http://www.ncbi.nlm.nih.gov/gene/?term=9509
ADAMTS20	protein_coding	chr12:43748012-43945724	-	36	64	313	83	270	1697	1.06596138949629	0.336894748351859	ADAM metallopeptidase with thrombospondin type 1 motif 20	http://www.ncbi.nlm.nih.gov/gene/?term=80070
ADAMTS3	protein_coding	chr4:73146686-73434516	-	139	82	191	64	305	1290	0.919539010011854	0.0787552552972047	ADAM metallopeptidase with thrombospondin type 1 motif 3	http://www.ncbi.nlm.nih.gov/gene/?term=9508
ADAMTS4	protein_coding	chr1:161159519-161168843	-	404	425	275	346	301	1922	0.241973942484449	0.50528366741239	ADAM metallopeptidase with thrombospondin type 1 motif 4	http://www.ncbi.nlm.nih.gov/gene/?term=9507
ADAMTS5	protein_coding	chr21:28290231-28339439	-	400	239	195	193	308	1539	0.313372354506903	0.406879982397285	ADAM metallopeptidase with thrombospondin type 1 motif 5	http://www.ncbi.nlm.nih.gov/gene/?term=11096
ADAMTS6	protein_coding	chr5:64444563-64777747	-	143	237	252	249	342	1030	0.528533551847101	0.141343986626528	ADAM metallopeptidase with thrombospondin type 1 motif 6	http://www.ncbi.nlm.nih.gov/gene/?term=11174
ADAMTS7	protein_coding	chr15:79051545-79103805	-	1225	770	503	963	631	1759	-0.112879078412667	0.761234267521636	ADAM metallopeptidase with thrombospondin type 1 motif 7	http://www.ncbi.nlm.nih.gov/gene/?term=11173
ADAMTS7P1	misc_RNA	chr15:82585621-82626915	+	69	29	15	48	22	41	-0.296353457723698	0.749580099786	ADAMTS7 pseudogene 1	http://www.ncbi.nlm.nih.gov/gene/?term=390660
ADAMTS7P3	pseudogene	chr15:78268351-78285583	+	778	306	303	510	396	937	-0.0896105668534084	0.812018912969934	ADAMTS7 pseudogene 3	http://www.ncbi.nlm.nih.gov/gene/?term=400406
ADAMTS7P4	pseudogene	chr15:85798597-85814085	-	445	473	161	309	156	263	-0.891888257126256	0.0710573881780037	ADAMTS7 pseudogene 4	http://www.ncbi.nlm.nih.gov/gene/?term=642935
ADAMTS8	protein_coding	chr11:130274818-130298888	-	580	408	456	438	276	1625	-0.147946401705242	0.662509928749263	ADAM metallopeptidase with thrombospondin type 1 motif 8	http://www.ncbi.nlm.nih.gov/gene/?term=11095
ADAMTS9	protein_coding	chr3:64501330-64673365	-	367	273	420	210	489	1916	0.316542564147294	0.392799198351567	ADAM metallopeptidase with thrombospondin type 1 motif 9	http://www.ncbi.nlm.nih.gov/gene/?term=56999
ADAMTS9-AS1	lncRNA	chr3:64547022-64575760	+	62	32	133	37	89	193	-0.292082388430563	0.65425682719042	ADAMTS9 antisense RNA 1	http://www.ncbi.nlm.nih.gov/gene/?term=101929335
ADAMTS9-AS2	lncRNA	chr3:64670546-64997143	+	29	48	112	31	161	54	0.01430260679603	0.985899758551052	ADAMTS9 antisense RNA 2	http://www.ncbi.nlm.nih.gov/gene/?term=100507098
ADAMTSL1	protein_coding	chr9:18474079-18910948	+	814	277	411	512	662	2991	0.593803297885942	0.106699940904271	ADAMTS like 1	http://www.ncbi.nlm.nih.gov/gene/?term=92949
ADAMTSL2	protein_coding	chr9:136397286-136440641	+	761	772	591	710	547	2519	0.00931009620528839	0.976743134205872	ADAMTS like 2	http://www.ncbi.nlm.nih.gov/gene/?term=9719
ADAMTSL3	protein_coding	chr15:84322838-84708594	+	419	394	375	320	513	1969	0.319072384477929	0.305903897301504	ADAMTS like 3	http://www.ncbi.nlm.nih.gov/gene/?term=57188
ADAMTSL4	protein_coding	chr1:150521845-150533413	+	649	368	331	484	629	2509	0.572007794243501	0.0726796918136991	ADAMTS like 4	http://www.ncbi.nlm.nih.gov/gene/?term=54507
ADAMTSL4-AS1	lncRNA	chr1:150533371-150547028	-	58	36	38	24	50	194	0.0849070224417526	0.90441511169963	ADAMTSL4 antisense RNA 1	http://www.ncbi.nlm.nih.gov/gene/?term=574406
ADAMTSL5	protein_coding	chr19:1505017-1513188	-	464	464	294	281	477	883	-0.227587624516783	0.47433216598077	ADAMTS like 5	http://www.ncbi.nlm.nih.gov/gene/?term=339366
ADAP1	protein_coding	chr7:937537-995043	-	492	643	347	412	379	1517	-0.18488873025409	0.583207622863873	ArfGAP with dual PH domains 1	http://www.ncbi.nlm.nih.gov/gene/?term=11033
ADAP2	protein_coding	chr17:29248754-29286211	+	298	258	181	286	275	535	0.0348587117691354	0.920893434690298	ArfGAP with dual PH domains 2	http://www.ncbi.nlm.nih.gov/gene/?term=55803
ADAR	protein_coding	chr1:154554533-154600456	-	748	670	641	634	835	1985	0.0529763094265975	0.845267963764226	adenosine deaminase, RNA specific	http://www.ncbi.nlm.nih.gov/gene/?term=103
ADARB1	protein_coding	chr21:46494493-46646478	+	557	481	520	340	431	1943	-0.128090891412786	0.680034932007523	adenosine deaminase, RNA specific B1	http://www.ncbi.nlm.nih.gov/gene/?term=104
ADARB2	protein_coding	chr10:1223253-1779670	-	940	726	587	649	585	1512	-0.333326757916457	0.269268372284876	adenosine deaminase, RNA specific B2 (inactive)	http://www.ncbi.nlm.nih.gov/gene/?term=105
ADARB2-AS1	lncRNA	chr10:1568825-1599179	+	36	59	74	27	28	183	-0.559346988149934	0.438917751746135	ADARB2 antisense RNA 1	http://www.ncbi.nlm.nih.gov/gene/?term=642394
ADAT1	protein_coding	chr16:75630777-75657221	-	334	317	135	259	502	677	0.316723842743698	0.422781075959983	adenosine deaminase, tRNA specific 1	http://www.ncbi.nlm.nih.gov/gene/?term=23536
ADAT2	protein_coding	chr6:143743969-143771841	-	63	98	146	73	219	323	0.297104643732235	0.567632632755894	adenosine deaminase, tRNA specific 2	http://www.ncbi.nlm.nih.gov/gene/?term=134637
ADAT3	protein_coding	chr19:1905213-1913446	+	308	167	76	221	94	475	-0.100942844057934	0.839861761682993	adenosine deaminase, tRNA specific 3	http://www.ncbi.nlm.nih.gov/gene/?term=113179
ADCK1	protein_coding	chr14:78266426-78400297	+	384	138	134	169	339	1064	0.446419545358158	0.271606834400753	aarF domain containing kinase 1	http://www.ncbi.nlm.nih.gov/gene/?term=57143
ADCK2	protein_coding	chr7:140372953-140394908	+	328	169	147	151	207	1082	0.206585940333756	0.604450228514531	aarF domain containing kinase 2	http://www.ncbi.nlm.nih.gov/gene/?term=90956
ADCK5	protein_coding	chr8:145597704-145618457	+	442	293	142	253	210	1735	0.307305108385065	0.484300208109738	aarF domain containing kinase 5	http://www.ncbi.nlm.nih.gov/gene/?term=203054
ADCY1	protein_coding	chr7:45613739-45762715	+	1344	694	890	892	1058	3146	0.0758834633647715	0.800294406534889	adenylate cyclase 1	http://www.ncbi.nlm.nih.gov/gene/?term=107
ADCY10	protein_coding	chr1:167778625-167883464	-	219	103	256	154	300	1914	0.922878295303491	0.044790928898992	adenylate cyclase 10, soluble	http://www.ncbi.nlm.nih.gov/gene/?term=55811
ADCY10P1	misc_RNA	chr6:41068773-41108573	+	152	85	202	137	245	206	0.0206087775855264	0.966826454710257	adenylate cyclase 10, soluble pseudogene 1	http://www.ncbi.nlm.nih.gov/gene/?term=221442
ADCY2	protein_coding	chr5:7396343-7830194	+	317	251	277	265	325	1786	0.502540827057236	0.147057251583114	adenylate cyclase 2	http://www.ncbi.nlm.nih.gov/gene/?term=108
ADCY3	protein_coding	chr2:25042038-25142886	-	626	329	487	403	456	2302	0.21073932525204	0.528650100448602	adenylate cyclase 3	http://www.ncbi.nlm.nih.gov/gene/?term=109
ADCY4	protein_coding	chr14:24787555-24804277	-	568	483	475	445	458	2373	0.169989170970417	0.593229881665456	adenylate cyclase 4	http://www.ncbi.nlm.nih.gov/gene/?term=196883
ADCY5	protein_coding	chr3:123001143-123167392	-	643	637	503	572	820	2932	0.407205402589067	0.174027104732223	adenylate cyclase 5	http://www.ncbi.nlm.nih.gov/gene/?term=111
ADCY6	protein_coding	chr12:49159974-49182879	-	1042	639	543	497	667	2724	-0.0681435398829802	0.832361560597862	adenylate cyclase 6	http://www.ncbi.nlm.nih.gov/gene/?term=112
ADCY7	protein_coding	chr16:50300451-50352046	+	623	633	363	573	655	2891	0.448994273542073	0.178628244100269	adenylate cyclase 7	http://www.ncbi.nlm.nih.gov/gene/?term=113
ADCY8	protein_coding	chr8:131792547-132052835	-	448	320	305	334	355	1386	0.133678369008473	0.649584475888886	adenylate cyclase 8	http://www.ncbi.nlm.nih.gov/gene/?term=114
ADCY9	protein_coding	chr16:4012650-4166186	-	754	573	476	552	611	2636	0.207375313540864	0.496079261659925	adenylate cyclase 9	http://www.ncbi.nlm.nih.gov/gene/?term=115
ADCYAP1	protein_coding	chr18:904944-912173	+	148	133	157	146	206	358	0.0970383150775201	0.799729267898497	adenylate cyclase activating polypeptide 1	http://www.ncbi.nlm.nih.gov/gene/?term=116
ADCYAP1R1	protein_coding	chr7:31092076-31151093	+	424	349	311	423	585	1626	0.524954877944501	0.0544955772783876	ADCYAP receptor type I	http://www.ncbi.nlm.nih.gov/gene/?term=117
ADD1	protein_coding	chr4:2845584-2931803	+	505	415	394	573	342	1414	0.131565290932071	0.689673663989453	adducin 1	http://www.ncbi.nlm.nih.gov/gene/?term=118
ADD2	protein_coding	chr2:70889216-70995375	-	775	654	532	496	407	1918	-0.310023808008085	0.319712829185488	adducin 2	http://www.ncbi.nlm.nih.gov/gene/?term=119
ADD3	protein_coding	chr10:111756108-111895323	+	186	462	250	377	114	899	-0.16118214790806	0.741482725688672	adducin 3	http://www.ncbi.nlm.nih.gov/gene/?term=120
ADD3-AS1	lncRNA	chr10:111705317-111768139	-	89	29	61	45	80	169	0.0504414498526934	0.935606507678851	ADD3 antisense RNA 1	http://www.ncbi.nlm.nih.gov/gene/?term=100505933
ADGB	protein_coding	chr6:146920136-147136598	+	67	94	260	88	84	888	0.123777497454485	0.835724951795378	androglobin	http://www.ncbi.nlm.nih.gov/gene/?term=79747
ADGRA1	protein_coding	chr10:134901508-134945179	+	746	389	387	494	457	1453	-0.0221752217969668	0.942932436707842	adhesion G protein-coupled receptor A1	http://www.ncbi.nlm.nih.gov/gene/?term=84435
ADGRA1-AS1	lncRNA	chr10:134898748-134900201	-	69	54	59	86	62	37	-0.134036783890167	0.857537791121977	adhesion G protein-coupled receptor A1 antisense RNA 1	http://www.ncbi.nlm.nih.gov/gene/?term=100128127
ADGRA2	protein_coding	chr8:37654401-37701504	+	1089	858	587	606	454	2206	-0.447438430837	0.181296123549617	adhesion G protein-coupled receptor A2	http://www.ncbi.nlm.nih.gov/gene/?term=25960
ADGRA3	protein_coding	chr4:22388997-22517677	-	303	226	149	115	191	905	-0.137923949106444	0.729752153680606	adhesion G protein-coupled receptor A3	http://www.ncbi.nlm.nih.gov/gene/?term=166647
ADGRB1	protein_coding	chr8:143545377-143626368	+	1350	735	642	850	771	4753	0.291949948028564	0.434037728275659	adhesion G protein-coupled receptor B1	http://www.ncbi.nlm.nih.gov/gene/?term=575
ADGRB2	protein_coding	chr1:32192706-32229664	-	1201	791	503	768	606	3845	0.148636895910668	0.695417267954966	adhesion G protein-coupled receptor B2	http://www.ncbi.nlm.nih.gov/gene/?term=576
ADGRB3	protein_coding	chr6:69345632-70099403	+	137	143	267	111	325	1185	0.551111103231583	0.21957660193837	adhesion G protein-coupled receptor B3	http://www.ncbi.nlm.nih.gov/gene/?term=577
ADGRD1	protein_coding	chr12:131438452-131626014	+	695	405	505	505	536	2995	0.38281124037996	0.257885219234631	adhesion G protein-coupled receptor D1	http://www.ncbi.nlm.nih.gov/gene/?term=283383
ADGRE1	protein_coding	chr19:6887560-6940464	+	156	220	275	184	273	761	0.0926171556405077	0.798479245139317	adhesion G protein-coupled receptor E1	http://www.ncbi.nlm.nih.gov/gene/?term=2015
ADGRE2	protein_coding	chr19:14843509-14889353	-	456	240	384	306	760	2846	0.898588777118786	0.0159638043583161	adhesion G protein-coupled receptor E2	http://www.ncbi.nlm.nih.gov/gene/?term=30817
ADGRE3	protein_coding	chr19:14729929-14785730	-	202	52	120	95	168	822	0.575790115093474	0.246489646374939	adhesion G protein-coupled receptor E3	http://www.ncbi.nlm.nih.gov/gene/?term=84658
ADGRE4P	misc_RNA	chr19:6952511-6990857	-	98	72	178	92	214	523	0.42784236907682	0.363910307131155	adhesion G protein-coupled receptor E4, pseudogene	http://www.ncbi.nlm.nih.gov/gene/?term=326342
ADGRE5	protein_coding	chr19:14491956-14519537	+	422	404	298	347	292	2481	0.405536534600456	0.304690572293956	adhesion G protein-coupled receptor E5	http://www.ncbi.nlm.nih.gov/gene/?term=976
ADGRF1	protein_coding	chr6:46965440-47010099	-	202	234	336	119	295	857	-0.190435137361112	0.625463725499739	adhesion G protein-coupled receptor F1	http://www.ncbi.nlm.nih.gov/gene/?term=266977
ADGRF2	protein_coding	chr6:47624326-47665533	+	148	117	320	87	89	778	-0.428902600599322	0.409482869436013	adhesion G protein-coupled receptor F2	http://www.ncbi.nlm.nih.gov/gene/?term=222611
ADGRF3	protein_coding	chr2:26531041-26569685	-	825	386	387	578	456	1952	0.154198591685773	0.648354799969044	adhesion G protein-coupled receptor F3	http://www.ncbi.nlm.nih.gov/gene/?term=165082
ADGRF4	protein_coding	chr6:47666281-47689757	+	127	40	136	115	127	701	0.692475441392157	0.173641182003063	adhesion G protein-coupled receptor F4	http://www.ncbi.nlm.nih.gov/gene/?term=221393
ADGRF5	protein_coding	chr6:46820242-46922675	-	270	207	286	142	373	1957	0.595156710658159	0.162708379555368	adhesion G protein-coupled receptor F5	http://www.ncbi.nlm.nih.gov/gene/?term=221395
ADGRF5P1	pseudogene	chr9:66516672-66518018	-	98	57	215	93	141	1482	0.962933908696247	0.0987441829899671	adhesion G protein-coupled receptor F5 pseudogene 1	http://www.ncbi.nlm.nih.gov/gene/?term=389740
ADGRF5P2	pseudogene	chr9:44174330-44175728	-	71	57	38	62	55	368	0.571106597511214	0.339421118493916	adhesion G protein-coupled receptor F5 pseudogene 2	http://www.ncbi.nlm.nih.gov/gene/?term=441416
ADGRG1	protein_coding	chr16:57653605-57698951	+	1114	359	433	508	667	2146	0.0615936834752663	0.865469847449022	adhesion G protein-coupled receptor G1	http://www.ncbi.nlm.nih.gov/gene/?term=9289
ADGRG2	protein_coding	chrX:19007425-19140755	-	106	104	98	76	86	543	0.166538930548339	0.732066907946614	adhesion G protein-coupled receptor G2	http://www.ncbi.nlm.nih.gov/gene/?term=10149
ADGRG3	protein_coding	chr16:57702157-57723290	+	366	276	216	286	295	1131	0.193830592415722	0.533313618865507	adhesion G protein-coupled receptor G3	http://www.ncbi.nlm.nih.gov/gene/?term=222487
ADGRG4	protein_coding	chrX:135383122-135499047	+	148	113	246	191	367	1000	0.78781035336289	0.040766768097928	adhesion G protein-coupled receptor G4	http://www.ncbi.nlm.nih.gov/gene/?term=139378
ADGRG5	protein_coding	chr16:57576549-57611101	+	518	524	278	368	542	1128	-0.0383400501046328	0.906152052948273	adhesion G protein-coupled receptor G5	http://www.ncbi.nlm.nih.gov/gene/?term=221188
ADGRG6	protein_coding	chr6:142623056-142767403	+	182	116	226	113	314	1110	0.582302221189305	0.16946918969149	adhesion G protein-coupled receptor G6	http://www.ncbi.nlm.nih.gov/gene/?term=57211
ADGRG7	protein_coding	chr3:100328433-100414323	+	36	50	130	35	131	421	0.424518956785214	0.515859294849374	adhesion G protein-coupled receptor G7	http://www.ncbi.nlm.nih.gov/gene/?term=84873
ADGRL1	protein_coding	chr19:14258549-14316997	-	901	795	419	684	707	3145	0.234747380661904	0.497993981678747	adhesion G protein-coupled receptor L1	http://www.ncbi.nlm.nih.gov/gene/?term=22859
ADGRL2	protein_coding	chr1:82165455-82458422	+	77	178	246	87	199	1321	0.467356017580608	0.386108357219861	adhesion G protein-coupled receptor L2	http://www.ncbi.nlm.nih.gov/gene/?term=23266
ADGRL3	protein_coding	chr4:62066974-62944053	+	172	192	352	200	373	1418	0.50778750258063	0.202112000860334	adhesion G protein-coupled receptor L3	http://www.ncbi.nlm.nih.gov/gene/?term=23284
ADGRL3-AS1	lncRNA	chr4:62937473-63027483	-	1	36	34	10	44	5	-0.539847775087871	0.695603520819123	adhesion G protein-coupled receptor L3 antisense RNA 1	http://www.ncbi.nlm.nih.gov/gene/?term=101927186
ADGRL4	protein_coding	chr1:79355449-79472495	-	56	89	56	84	109	299	0.518911798343213	0.313325287270471	adhesion G protein-coupled receptor L4	http://www.ncbi.nlm.nih.gov/gene/?term=64123
ADGRV1	protein_coding	chr5:89854617-90460033	+	380	454	751	297	868	4311	0.658872942868914	0.147907233654543	adhesion G protein-coupled receptor V1	http://www.ncbi.nlm.nih.gov/gene/?term=84059
ADH1A	protein_coding	chr4:100197523-100212185	-	58	61	78	42	91	616	0.757493769141857	0.205718248421225	alcohol dehydrogenase 1A (class I), alpha polypeptide	http://www.ncbi.nlm.nih.gov/gene/?term=124
ADH1B	protein_coding	chr4:100227544-100242599	-	41	14	106	42	137	914	1.55357418330233	0.0296671604507464	alcohol dehydrogenase 1B (class I), beta polypeptide	http://www.ncbi.nlm.nih.gov/gene/?term=125
ADH1C	protein_coding	chr4:100257649-100274202	-	65	71	118	42	135	591	0.509734912040409	0.370851664468953	alcohol dehydrogenase 1C (class I), gamma polypeptide	http://www.ncbi.nlm.nih.gov/gene/?term=126
ADH4	protein_coding	chr4:100044808-100065449	-	10	31	123	49	53	369	0.40276802726589	0.621781765501638	alcohol dehydrogenase 4 (class II), pi polypeptide	http://www.ncbi.nlm.nih.gov/gene/?term=127
ADH5	protein_coding	chr4:99992129-100009939	-	56	53	138	113	90	409	0.462121151011732	0.396581537646536	alcohol dehydrogenase 5 (class III), chi polypeptide	http://www.ncbi.nlm.nih.gov/gene/?term=128
ADH5P2	pseudogene	chr1:79986752-79988153	+	22	22	35	26	66	18	0.239823153480753	0.810725999019016	alcohol dehydrogenase 5 (class III), chi polypeptide, pseudogene 2	http://www.ncbi.nlm.nih.gov/gene/?term=343296
ADH5P3	pseudogene	chr1:240333443-240334830	+	6	0	78	35	147	92	1.2167375859643	0.510046582949372	alcohol dehydrogenase 5 (class III), chi polypeptide, pseudogene 3	http://www.ncbi.nlm.nih.gov/gene/?term=100131810
ADH5P4	pseudogene	chr6:66545370-66547961	-	30	39	97	26	126	166	0.215628837841947	0.766853518793834	alcohol dehydrogenase 5 (class III), chi polypeptide, pseudogene 4	http://www.ncbi.nlm.nih.gov/gene/?term=642443
ADH6	protein_coding	chr4:100123795-100140403	-	32	20	124	68	33	447	0.514603908082435	0.504488971051343	alcohol dehydrogenase 6 (class V)	http://www.ncbi.nlm.nih.gov/gene/?term=130
ADH7	protein_coding	chr4:100333418-100356667	-	34	0	47	47	18	209	0.824114930848751	0.464591677333737	alcohol dehydrogenase 7 (class IV), mu or sigma polypeptide	http://www.ncbi.nlm.nih.gov/gene/?term=131
ADHFE1	protein_coding	chr8:67344718-67381044	+	146	157	131	76	24	512	-0.638303315677627	0.283634797590267	alcohol dehydrogenase, iron containing 1	http://www.ncbi.nlm.nih.gov/gene/?term=137872
ADI1	protein_coding	chr2:3501690-3523350	-	209	100	135	163	199	361	0.159147192320942	0.689000944242904	acireductone dioxygenase 1	http://www.ncbi.nlm.nih.gov/gene/?term=55256
ADIG	protein_coding	chr20:37209838-37217106	+	118	119	57	64	190	393	0.356781519294112	0.475816885168582	adipogenin	http://www.ncbi.nlm.nih.gov/gene/?term=149685
ADIPOQ	protein_coding	chr3:186560463-186576252	+	112	40	217	113	249	418	0.414102878043436	0.441482680145924	adiponectin, C1Q and collagen domain containing	http://www.ncbi.nlm.nih.gov/gene/?term=9370
ADIPOQ-AS1	lncRNA	chr3:186569675-186573912	-	150	58	189	126	163	506	0.22679048907441	0.620440950895436	ADIPOQ antisense RNA 1	http://www.ncbi.nlm.nih.gov/gene/?term=100874095
ADIPOR2	protein_coding	chr12:1800247-1897845	+	201	133	269	242	176	758	0.188927258612852	0.622006343723696	adiponectin receptor 2	http://www.ncbi.nlm.nih.gov/gene/?term=79602
ADIRF	protein_coding	chr10:88728188-88730666	+	52	21	34	58	49	178	0.704551084713083	0.308434400113149	adipogenesis regulatory factor	http://www.ncbi.nlm.nih.gov/gene/?term=10974
ADK	protein_coding	chr10:75910943-76469061	+	90	112	153	94	198	362	0.166208693888737	0.710577543088368	adenosine kinase	http://www.ncbi.nlm.nih.gov/gene/?term=132
ADM	protein_coding	chr11:10326527-10328949	+	269	147	105	160	152	524	-0.0333183189753261	0.933319420879799	adrenomedullin	http://www.ncbi.nlm.nih.gov/gene/?term=133
ADM2	protein_coding	chr22:50920153-50924866	+	530	364	258	448	351	510	-0.184395078143906	0.643176633003414	adrenomedullin 2	http://www.ncbi.nlm.nih.gov/gene/?term=79924
ADM5	protein_coding	chr19:50191942-50194247	+	292	296	80	124	163	259	-0.82741299716806	0.0843403447828325	adrenomedullin 5 (putative)	http://www.ncbi.nlm.nih.gov/gene/?term=199800
ADNP	protein_coding	chr20:49505455-49547750	-	366	316	251	189	283	889	-0.273803553324148	0.371876997302131	activity dependent neuroprotector homeobox	http://www.ncbi.nlm.nih.gov/gene/?term=23394
ADNP-AS1	lncRNA	chr20:49547521-49561671	+	38	32	25	14	52	45	-0.285700435483018	0.754310138969989	ADNP antisense RNA 1	http://www.ncbi.nlm.nih.gov/gene/?term=101927631
ADNP2	protein_coding	chr18:77866915-77898229	+	254	296	201	202	272	1313	0.274526881736071	0.446695568411697	ADNP homeobox 2	http://www.ncbi.nlm.nih.gov/gene/?term=22850
ADO	protein_coding	chr10:64564516-64568239	+	215	235	89	176	161	405	-0.16536552853252	0.701378266354028	2-aminoethanethiol dioxygenase	http://www.ncbi.nlm.nih.gov/gene/?term=84890
ADORA1	protein_coding	chr1:203096836-203136533	+	393	206	223	342	427	1243	0.567585078307828	0.061279744880022	adenosine A1 receptor	http://www.ncbi.nlm.nih.gov/gene/?term=134
ADORA2A	protein_coding	chr22:24819565-24838328	+	351	342	243	311	280	1708	0.332857802547523	0.349243174300321	adenosine A2a receptor	http://www.ncbi.nlm.nih.gov/gene/?term=135
ADORA2A-AS1	lncRNA	chr22:24825174-24891042	-	399	257	268	246	270	535	-0.379368032594479	0.237120230408361	ADORA2A antisense RNA 1	http://www.ncbi.nlm.nih.gov/gene/?term=646023
ADORA2B	protein_coding	chr17:15848231-15879210	+	295	52	39	86	113	279	-0.276318075874425	0.657792761931126	adenosine A2b receptor	http://www.ncbi.nlm.nih.gov/gene/?term=136
ADORA2BP1	pseudogene	chr1:209917695-209919021	+	68	16	25	68	56	35	0.431062317136394	0.625777904819413	adenosine A2b receptor pseudogene 1	http://www.ncbi.nlm.nih.gov/gene/?term=137
ADORA3	protein_coding	chr1:112042051-112046743	-	94	22	81	69	197	357	0.971908238259038	0.0927445942092665	adenosine A3 receptor	http://www.ncbi.nlm.nih.gov/gene/?term=140
ADPGK	protein_coding	chr15:73043708-73076126	-	214	202	105	81	190	709	-0.0470367649029534	0.914901732012344	ADP dependent glucokinase	http://www.ncbi.nlm.nih.gov/gene/?term=83440
ADPGK-AS1	lncRNA	chr15:73075176-73090540	+	151	102	68	80	54	124	-0.805104031678567	0.143210803193277	ADPGK antisense RNA 1	http://www.ncbi.nlm.nih.gov/gene/?term=100287559
ADPRH	protein_coding	chr3:119298280-119308792	+	291	238	111	171	291	571	0.0359698775381767	0.925927470715437	ADP-ribosylarginine hydrolase	http://www.ncbi.nlm.nih.gov/gene/?term=141
ADPRHL1	protein_coding	chr13:114076255-114107839	-	244	173	107	182	228	535	0.198841513461601	0.591543032265438	ADP-ribosylhydrolase like 1	http://www.ncbi.nlm.nih.gov/gene/?term=113622
ADPRHL2	protein_coding	chr1:36554453-36559533	+	171	202	90	169	111	760	0.23589845255425	0.603729663298131	ADP-ribosylhydrolase like 2	http://www.ncbi.nlm.nih.gov/gene/?term=54936
ADPRM	protein_coding	chr17:10600927-10614875	+	61	25	51	18	58	109	-0.296631078888575	0.697194200104249	ADP-ribose/CDP-alcohol diphosphatase, manganese dependent	http://www.ncbi.nlm.nih.gov/gene/?term=56985
ADRA1A	protein_coding	chr8:26605667-26724760	-	400	264	392	400	757	1627	0.678690997990075	0.024268701314489	adrenoceptor alpha 1A	http://www.ncbi.nlm.nih.gov/gene/?term=148
ADRA1B	protein_coding	chr5:159343740-159400017	+	230	121	101	175	155	849	0.506297054161923	0.217428721419603	adrenoceptor alpha 1B	http://www.ncbi.nlm.nih.gov/gene/?term=147
ADRA1D	protein_coding	chr20:4201278-4229659	-	227	270	232	166	287	952	0.0568056974922849	0.867137754902569	adrenoceptor alpha 1D	http://www.ncbi.nlm.nih.gov/gene/?term=146
ADRA2A	protein_coding	chr10:112836790-112840665	+	555	331	215	237	332	956	-0.270691201863904	0.423653416900279	adrenoceptor alpha 2A	http://www.ncbi.nlm.nih.gov/gene/?term=150
ADRA2B	protein_coding	chr2:96778623-96781984	-	506	225	209	271	274	1136	0.0455702669959654	0.898085496800561	adrenoceptor alpha 2B	http://www.ncbi.nlm.nih.gov/gene/?term=151
ADRA2C	protein_coding	chr4:3768296-3770253	+	233	212	175	205	156	1277	0.374363038262306	0.357379164772311	adrenoceptor alpha 2C	http://www.ncbi.nlm.nih.gov/gene/?term=152
ADRB1	protein_coding	chr10:115803806-115806667	+	300	200	203	163	217	1008	0.0533712473006991	0.879154949139551	adrenoceptor beta 1	http://www.ncbi.nlm.nih.gov/gene/?term=153
ADRB2	protein_coding	chr5:148206156-148208197	+	181	113	157	102	80	771	0.00429295084251245	0.992895435290669	adrenoceptor beta 2	http://www.ncbi.nlm.nih.gov/gene/?term=154
ADRB3	protein_coding	chr8:37820513-37824184	-	278	334	283	335	191	615	-0.25632847175027	0.491950204326106	adrenoceptor beta 3	http://www.ncbi.nlm.nih.gov/gene/?term=155
ADRM1	protein_coding	chr20:60877952-60883918	+	354	123	147	237	234	1407	0.671883074603324	0.104496954355546	adhesion regulating molecule 1	http://www.ncbi.nlm.nih.gov/gene/?term=11047
ADSL	protein_coding	chr22:40742504-40762752	+	117	114	159	76	83	728	0.0451199445203865	0.929623227989783	adenylosuccinate lyase	http://www.ncbi.nlm.nih.gov/gene/?term=158
ADSS	protein_coding	chr1:244571794-244615436	-	90	36	115	48	170	477	0.622785176729886	0.276216029958321	adenylosuccinate synthase	http://www.ncbi.nlm.nih.gov/gene/?term=159
ADSSL1	protein_coding	chr14:105190534-105213662	+	429	256	285	316	362	1162	0.172110332677504	0.554222151999606	adenylosuccinate synthase like 1	http://www.ncbi.nlm.nih.gov/gene/?term=122622
ADTRP	protein_coding	chr6:11713888-11779280	-	99	77	154	83	138	336	-0.0052668576376455	0.990928210068652	androgen dependent TFPI regulating protein	http://www.ncbi.nlm.nih.gov/gene/?term=84830
AEBP1	protein_coding	chr7:44143960-44154164	+	940	625	569	487	703	3343	0.13333235400887	0.693678801488649	AE binding protein 1	http://www.ncbi.nlm.nih.gov/gene/?term=165
AEBP2	protein_coding	chr12:19592608-19675173	+	176	224	175	119	115	352	-0.708881495303995	0.0630116484318483	AE binding protein 2	http://www.ncbi.nlm.nih.gov/gene/?term=121536
AEN	protein_coding	chr15:89164527-89175512	+	215	165	163	220	116	739	0.160487021176524	0.689128230692577	apoptosis enhancing nuclease	http://www.ncbi.nlm.nih.gov/gene/?term=64782
AES	protein_coding	chr19:3052908-3062964	-	288	884	324	386	501	863	-0.406588331017365	0.35643791916994	amino-terminal enhancer of split	http://www.ncbi.nlm.nih.gov/gene/?term=166
AFAP1	protein_coding	chr4:7760440-7941653	-	488	469	429	364	489	1095	-0.188374819226956	0.498738607626378	actin filament associated protein 1	http://www.ncbi.nlm.nih.gov/gene/?term=60312
AFAP1-AS1	lncRNA	chr4:7755817-7780655	+	455	160	347	347	390	385	-0.0988178209839274	0.820494349763746	AFAP1 antisense RNA 1	http://www.ncbi.nlm.nih.gov/gene/?term=84740
AFAP1L1	protein_coding	chr5:148651401-148723200	+	456	399	396	407	263	1908	0.0992116412254766	0.782925021033471	actin filament associated protein 1 like 1	http://www.ncbi.nlm.nih.gov/gene/?term=134265
AFAP1L2	protein_coding	chr10:116054583-116164537	-	415	300	416	382	495	2058	0.477729868482613	0.122550815773997	actin filament associated protein 1 like 2	http://www.ncbi.nlm.nih.gov/gene/?term=84632
AFDN	protein_coding	chr6:168227671-168372700	+	552	339	682	336	686	2672	0.270685403402751	0.463900607917846	afadin, adherens junction formation factor	http://www.ncbi.nlm.nih.gov/gene/?term=4301
AFDN-AS1	lncRNA	chr6:168224570-168227476	-	325	126	97	116	37	726	-0.352917733855244	0.54787437434757	AFDN antisense RNA 1 (head to head)	http://www.ncbi.nlm.nih.gov/gene/?term=653483
AFF1	protein_coding	chr4:87856154-88062206	+	376	459	538	472	451	1771	0.138017848326717	0.665688936324533	AF4/FMR2 family member 1	http://www.ncbi.nlm.nih.gov/gene/?term=4299
AFF2	protein_coding	chrX:147582139-148082193	+	187	233	278	166	547	1142	0.580926227132308	0.13659691474551	AF4/FMR2 family member 2	http://www.ncbi.nlm.nih.gov/gene/?term=2334
AFF3	protein_coding	chr2:100163715-100759037	-	594	375	455	348	471	1575	-0.0613321408856707	0.829135867952804	AF4/FMR2 family member 3	http://www.ncbi.nlm.nih.gov/gene/?term=3899
AFF4	protein_coding	chr5:132211071-132299354	-	352	408	310	300	611	1413	0.337026349051998	0.284144444079209	AF4/FMR2 family member 4	http://www.ncbi.nlm.nih.gov/gene/?term=27125
AFG3L1P	misc_RNA	chr16:90038988-90067195	+	335	221	197	196	217	327	-0.494941594755746	0.186196967383975	AFG3 like matrix AAA peptidase subunit 1, pseudogene	http://www.ncbi.nlm.nih.gov/gene/?term=172
AFG3L2	protein_coding	chr18:12328943-12377275	-	163	193	246	229	171	853	0.195709057655912	0.605725118384546	AFG3 like matrix AAA peptidase subunit 2	http://www.ncbi.nlm.nih.gov/gene/?term=10939
AFG3L2P1	pseudogene	chr8:43106556-43127260	-	112	18	77	36	155	148	0.21160227188862	0.765804531324475	AFG3 like AAA ATPase 2 pseudogene 1	http://www.ncbi.nlm.nih.gov/gene/?term=347028
AFM	protein_coding	chr4:74347462-74369718	+	54	0	65	13	135	295	1.02413106637067	0.546958522421331	afamin	http://www.ncbi.nlm.nih.gov/gene/?term=173
AFMID	protein_coding	chr17:76183398-76203782	+	241	127	145	183	175	821	0.355179562943127	0.338157836732756	arylformamidase	http://www.ncbi.nlm.nih.gov/gene/?term=125061
AFP	protein_coding	chr4:74301936-74321502	+	47	27	79	27	41	340	0.247892295807311	0.737974924993027	alpha fetoprotein	http://www.ncbi.nlm.nih.gov/gene/?term=174
AFTPH	protein_coding	chr2:64751439-64820139	+	140	128	86	217	109	601	0.632143965127306	0.152536085517197	aftiphilin	http://www.ncbi.nlm.nih.gov/gene/?term=54812
AGA	protein_coding	chr4:178351928-178363657	-	40	17	105	33	70	387	0.493585987630437	0.509027896492013	aspartylglucosaminidase	http://www.ncbi.nlm.nih.gov/gene/?term=175
AGAP1	protein_coding	chr2:236402733-237040444	+	971	728	801	509	870	2412	-0.196422211520589	0.490442109406825	ArfGAP with GTPase domain, ankyrin repeat and PH domain 1	http://www.ncbi.nlm.nih.gov/gene/?term=116987
AGAP1-IT1	lncRNA	chr2:236414395-236416210	+	84	124	54	55	102	46	-0.655656425792926	0.343066270425285	AGAP1 intronic transcript 1	http://www.ncbi.nlm.nih.gov/gene/?term=100506749
AGAP10P	pseudogene	chr10:46174140-46196001	+	77	74	51	126	175	624	1.33915767011633	0.00190053228371065	ArfGAP with GTPase domain, ankyrin repeat and PH domain 10 pseudogene	http://www.ncbi.nlm.nih.gov/gene/?term=653234
AGAP11	protein_coding	chr10:88730498-88769960	+	145	125	148	77	111	894	0.221573422054689	0.652157216317244	ArfGAP with GTPase domain, ankyrin repeat and PH domain 11	http://www.ncbi.nlm.nih.gov/gene/?term=119385
AGAP12P	misc_RNA	chr10:49218157-49239658	-	88	120	166	118	127	694	0.333632690129899	0.465712254228383	ArfGAP with GTPase domain, ankyrin repeat and PH domain 12, pseudogene	http://www.ncbi.nlm.nih.gov/gene/?term=414224
AGAP2	protein_coding	chr12:58118076-58135944	-	743	699	340	514	387	1949	-0.158712175833424	0.661365678174474	ArfGAP with GTPase domain, ankyrin repeat and PH domain 2	http://www.ncbi.nlm.nih.gov/gene/?term=116986
AGAP2-AS1	lncRNA	chr12:58120023-58122139	+	216	95	111	82	177	914	0.452585757818663	0.337762735350682	AGAP2 antisense RNA 1	http://www.ncbi.nlm.nih.gov/gene/?term=100130776
AGAP3	protein_coding	chr7:150782918-150841523	+	1176	781	387	702	783	2686	0.0715419172163672	0.842169061510987	ArfGAP with GTPase domain, ankyrin repeat and PH domain 3	http://www.ncbi.nlm.nih.gov/gene/?term=116988
AGAP4	protein_coding	chr10:46321040-46349325	-	34	1	27	28	44	239	1.35818606546287	0.177433110185731	ArfGAP with GTPase domain, ankyrin repeat and PH domain 4	http://www.ncbi.nlm.nih.gov/gene/?term=119016
AGAP5	protein_coding	chr10:75434033-75457554	-	92	101	142	95	94	891	0.533755930763771	0.302599957012565	ArfGAP with GTPase domain, ankyrin repeat and PH domain 5	http://www.ncbi.nlm.nih.gov/gene/?term=729092
AGAP6	protein_coding	chr10:51748078-51770259	+	132	86	161	165	154	1012	0.816577307417441	0.0586305739739736	ArfGAP with GTPase domain, ankyrin repeat and PH domain 6	http://www.ncbi.nlm.nih.gov/gene/?term=414189
AGAP7P	misc_RNA	chr10:51464144-51486327	-	47	40	47	32	50	407	0.704609579443541	0.305580051741357	ArfGAP with GTPase domain, ankyrin repeat and PH domain 7, pseudogene	http://www.ncbi.nlm.nih.gov/gene/?term=653268
AGAP9	protein_coding	chr10:48215724-48237508	+	24	1	2	12	23	216	2.13792599297144	0.097561888528087	ArfGAP with GTPase domain, ankyrin repeat and PH domain 9	http://www.ncbi.nlm.nih.gov/gene/?term=642517
AGBL1	protein_coding	chr15:86623039-87572283	+	268	132	282	195	244	1326	0.394627474359342	0.315751083267877	ATP/GTP binding protein like 1	http://www.ncbi.nlm.nih.gov/gene/?term=123624
AGBL1-AS1	lncRNA	chr15:86840064-86860199	-	28	50	69	18	35	0	-1.55870492383799	0.194660139208032	AGBL1 antisense RNA 1	http://www.ncbi.nlm.nih.gov/gene/?term=727915
AGBL2	protein_coding	chr11:47681143-47736928	-	94	60	261	127	140	518	0.074402865233938	0.887420765107703	ATP/GTP binding protein like 2	http://www.ncbi.nlm.nih.gov/gene/?term=79841
AGBL3	protein_coding	chr7:134671259-134820530	+	44	99	132	63	40	422	-0.192641226389699	0.761689456565383	ATP/GTP binding protein like 3	http://www.ncbi.nlm.nih.gov/gene/?term=340351
AGBL4	protein_coding	chr1:48998527-50489626	-	159	116	142	139	333	1005	0.938271052556071	0.0124782226496849	ATP/GTP binding protein like 4	http://www.ncbi.nlm.nih.gov/gene/?term=84871
AGBL4-IT1	lncRNA	chr1:49839873-49937757	-	0	0	6	16	34	46	3.35826397462202	0.0547719179381103	AGBL4 intronic transcript 1	http://www.ncbi.nlm.nih.gov/gene/?term=100874313
AGBL5	protein_coding	chr2:27274291-27293490	+	362	349	252	308	298	1592	0.26013395237849	0.443001162599089	ATP/GTP binding protein like 5	http://www.ncbi.nlm.nih.gov/gene/?term=60509
AGBL5-AS1	lncRNA	chr2:27272551-27273132	-	68	89	12	51	21	26	-0.994499004902785	0.286320563586788	AGBL5 antisense RNA 1	http://www.ncbi.nlm.nih.gov/gene/?term=100874031
AGER	protein_coding	chr6:32148745-32152099	-	285	254	175	193	181	1004	0.0193281383570831	0.957976765107374	advanced glycosylation end-product specific receptor	http://www.ncbi.nlm.nih.gov/gene/?term=177
AGFG1	protein_coding	chr2:228336888-228425938	+	102	202	267	144	235	812	0.132373846971788	0.759359168122117	ArfGAP with FG repeats 1	http://www.ncbi.nlm.nih.gov/gene/?term=3267
AGFG2	protein_coding	chr7:100136834-100165843	+	575	453	371	380	395	745	-0.421675425291035	0.181628832837889	ArfGAP with FG repeats 2	http://www.ncbi.nlm.nih.gov/gene/?term=3268
AGGF1	protein_coding	chr5:76326210-76361059	+	186	202	207	94	238	850	0.0143055819010506	0.971685924465859	angiogenic factor with G-patch and FHA domains 1	http://www.ncbi.nlm.nih.gov/gene/?term=55109
AGGF1P1	pseudogene	chr4:190962139-190965441	+	98	68	37	92	32	96	-0.268718894933435	0.70193434496711	angiogenic factor with G-patch and FHA domains 1 pseudogene 1	http://www.ncbi.nlm.nih.gov/gene/?term=100132380
AGGF1P2	pseudogene	chr10:135455393-135456595	+	16	91	105	1	34	51	-2.19537500823827	0.0257725464705105	angiogenic factor with G-patch and FHA domains 1 pseudogene 2	http://www.ncbi.nlm.nih.gov/gene/?term=644435
AGGF1P3	pseudogene	chr3:75702403-75704889	-	131	69	173	31	74	67	-1.58961698970858	0.00752545328445904	angiogenic factor with G-patch and FHA domains 1 pseudogene 3	http://www.ncbi.nlm.nih.gov/gene/?term=391552
AGGF1P4	pseudogene	chr16:34623496-34624405	-	0	6	5	2	26	63	1.98999989424768	0.257219527955101	angiogenic factor with G-patch and FHA domains 1 pseudogene 4	http://www.ncbi.nlm.nih.gov/gene/?term=100129351
AGGF1P5	pseudogene	chr16:34654594-34655753	+	12	32	14	1	38	24	-0.479189811149055	0.720595435959017	angiogenic factor with G-patch and FHA domains 1 pseudogene 5	http://www.ncbi.nlm.nih.gov/gene/?term=100128103
AGGF1P6	pseudogene	chr16:34723603-34724751	+	22	20	0	6	74	20	0.957954671675753	0.507555589424962	angiogenic factor with G-patch and FHA domains 1 pseudogene 6	http://www.ncbi.nlm.nih.gov/gene/?term=106481737
AGGF1P7	pseudogene	chr16:34782225-34783362	+	32	0	27	15	48	28	0.304320786702422	0.821262002517429	angiogenic factor with G-patch and FHA domains 1 pseudogene 7	http://www.ncbi.nlm.nih.gov/gene/?term=100132606
AGGF1P8	pseudogene	chr16:34493000-34494152	+	0	0	12	1	50	10	1.9704368677263	0.341063381593293	angiogenic factor with G-patch and FHA domains 1 pseudogene 8	http://www.ncbi.nlm.nih.gov/gene/?term=100128804
AGGF1P9	pseudogene	chr16:34581691-34582722	+	4	0	0	4	28	10	3.20911622301588	0.153775203459048	angiogenic factor with G-patch and FHA domains 1 pseudogene 9	http://www.ncbi.nlm.nih.gov/gene/?term=100127958
AGK	protein_coding	chr7:141251078-141354209	+	120	110	247	96	80	454	-0.536432562017407	0.267637525193473	acylglycerol kinase	http://www.ncbi.nlm.nih.gov/gene/?term=55750
AGKP1	pseudogene	chrY:16750924-16753193	+	22	0	46	0	35	40	-0.590268116349326	0.719696603797704	acylglycerol kinase pseudogene 1	http://www.ncbi.nlm.nih.gov/gene/?term=359793
AGL	protein_coding	chr1:100315640-100389579	+	186	288	216	116	174	750	-0.381117141866371	0.331395758119841	amylo-alpha-1, 6-glucosidase, 4-alpha-glucanotransferase	http://www.ncbi.nlm.nih.gov/gene/?term=178
AGMAT	protein_coding	chr1:15898194-15911605	-	281	132	148	204	122	400	-0.197931425135135	0.636277853752082	agmatinase	http://www.ncbi.nlm.nih.gov/gene/?term=79814
AGMO	protein_coding	chr7:15239943-15601640	-	44	31	38	35	125	177	0.912620550484528	0.17036025318669	alkylglycerol monooxygenase	http://www.ncbi.nlm.nih.gov/gene/?term=392636
AGO1	protein_coding	chr1:36335409-36389900	+	558	465	517	506	603	1952	0.203608153261568	0.453203890458538	argonaute 1, RISC catalytic component	http://www.ncbi.nlm.nih.gov/gene/?term=26523
AGO2	protein_coding	chr8:141541264-141645646	-	626	271	329	428	155	2163	0.186588362813393	0.686300166488074	argonaute 2, RISC catalytic component	http://www.ncbi.nlm.nih.gov/gene/?term=27161
AGO3	protein_coding	chr1:36396683-36522063	+	134	193	188	82	121	514	-0.48512596650753	0.253623194482703	argonaute 3, RISC catalytic component	http://www.ncbi.nlm.nih.gov/gene/?term=192669
AGO4	protein_coding	chr1:36273828-36323491	+	216	249	437	167	412	517	-0.329177361420271	0.42480869579429	argonaute 4, RISC catalytic component	http://www.ncbi.nlm.nih.gov/gene/?term=192670
AGPAT1	protein_coding	chr6:32135983-32145888	-	468	680	245	411	157	811	-0.679516278294026	0.130775812730415	1-acylglycerol-3-phosphate O-acyltransferase 1	http://www.ncbi.nlm.nih.gov/gene/?term=10554
AGPAT2	protein_coding	chr9:139567595-139581911	-	228	239	141	178	126	519	-0.313844957169833	0.419465950820163	1-acylglycerol-3-phosphate O-acyltransferase 2	http://www.ncbi.nlm.nih.gov/gene/?term=10555
AGPAT3	protein_coding	chr21:45285116-45407475	+	718	299	401	415	580	1185	0.0166955622633702	0.958708864402534	1-acylglycerol-3-phosphate O-acyltransferase 3	http://www.ncbi.nlm.nih.gov/gene/?term=56894
AGPAT4	protein_coding	chr6:161551057-161695107	-	397	241	480	337	461	1005	0.0254357181406862	0.937419138474754	1-acylglycerol-3-phosphate O-acyltransferase 4	http://www.ncbi.nlm.nih.gov/gene/?term=56895
AGPAT4-IT1	lncRNA	chr6:161581146-161583014	-	173	86	109	86	82	265	-0.466277506018194	0.302264791849841	AGPAT4 intronic transcript 1	http://www.ncbi.nlm.nih.gov/gene/?term=79992
AGPAT5	protein_coding	chr8:6565878-6619024	+	99	94	110	143	125	479	0.51616858261187	0.214824872859922	1-acylglycerol-3-phosphate O-acyltransferase 5	http://www.ncbi.nlm.nih.gov/gene/?term=55326
AGPS	protein_coding	chr2:178257471-178408564	+	184	122	218	110	225	625	0.0394969886558018	0.918749746610675	alkylglycerone phosphate synthase	http://www.ncbi.nlm.nih.gov/gene/?term=8540
AGR2	protein_coding	chr7:16832264-16844738	-	1	45	93	25	73	287	0.361961715182446	0.710478147130842	anterior gradient 2, protein disulphide isomerase family member	http://www.ncbi.nlm.nih.gov/gene/?term=10551
AGR3	protein_coding	chr7:16899030-16921613	-	13	31	39	15	38	49	-0.353792227502543	0.717316584435651	anterior gradient 3, protein disulphide isomerase family member	http://www.ncbi.nlm.nih.gov/gene/?term=155465
AGRN	protein_coding	chr1:955503-991499	+	1646	1306	1073	953	1412	5342	0.0521764171650316	0.874194071112653	agrin	http://www.ncbi.nlm.nih.gov/gene/?term=375790
AGRP	protein_coding	chr16:67516474-67517716	-	93	63	45	63	44	282	0.0636475213188271	0.914827076992109	agouti related neuropeptide	http://www.ncbi.nlm.nih.gov/gene/?term=181
AGT	protein_coding	chr1:230838269-230850336	-	225	282	172	242	213	1249	0.370095893621201	0.328332308636893	angiotensinogen	http://www.ncbi.nlm.nih.gov/gene/?term=183
AGTPBP1	protein_coding	chr9:88161454-88356944	-	73	161	191	154	240	776	0.563700326657137	0.202480674474537	ATP/GTP binding protein 1	http://www.ncbi.nlm.nih.gov/gene/?term=23287
AGTR1	protein_coding	chr3:148415658-148460790	+	82	131	25	74	50	315	-0.037979666811099	0.953740980396455	angiotensin II receptor type 1	http://www.ncbi.nlm.nih.gov/gene/?term=185
AGTR2	protein_coding	chrX:115301958-115306225	+	0	35	12	26	11	160	0.870993303693326	0.510234717348394	angiotensin II receptor type 2	http://www.ncbi.nlm.nih.gov/gene/?term=186
AGTRAP	protein_coding	chr1:11796142-11810828	+	254	194	87	87	141	495	-0.420958165445689	0.341031978997947	angiotensin II receptor associated protein	http://www.ncbi.nlm.nih.gov/gene/?term=57085
AGXT	protein_coding	chr2:241808162-241818536	+	326	248	197	308	221	1140	0.288872731184414	0.403199330774109	alanine-glyoxylate aminotransferase	http://www.ncbi.nlm.nih.gov/gene/?term=189
AGXT2	protein_coding	chr5:34998206-35048240	-	184	33	144	97	180	532	0.373874333450874	0.47854229452308	alanine--glyoxylate aminotransferase 2	http://www.ncbi.nlm.nih.gov/gene/?term=64902
AHCTF1	protein_coding	chr1:247002400-247095280	-	186	138	389	206	465	2337	0.989278121043725	0.0312854815262009	AT-hook containing transcription factor 1	http://www.ncbi.nlm.nih.gov/gene/?term=25909
AHCTF1P1	misc_RNA	chr2:162355578-162364413	-	124	81	209	62	132	1065	0.392229833170874	0.481175630913234	AT-hook containing transcription factor 1 pseudogene 1	http://www.ncbi.nlm.nih.gov/gene/?term=285116
AHCY	protein_coding	chr20:32868071-32899608	-	572	353	342	327	293	1321	-0.205651213699428	0.51349819752685	adenosylhomocysteinase	http://www.ncbi.nlm.nih.gov/gene/?term=191
AHCYL1	protein_coding	chr1:110527387-110566364	+	353	224	339	229	327	1019	-0.019894053477336	0.948166896943244	adenosylhomocysteinase like 1	http://www.ncbi.nlm.nih.gov/gene/?term=10768
AHCYL2	protein_coding	chr7:128864855-129070052	+	145	71	299	213	430	756	0.766835580914098	0.0956970576693462	adenosylhomocysteinase like 2	http://www.ncbi.nlm.nih.gov/gene/?term=23382
AHCYP1	pseudogene	chr10:47594294-47595853	+	91	16	137	136	60	75	-0.0429929949807806	0.955525763632187	adenosylhomocysteinase pseudogene 1	http://www.ncbi.nlm.nih.gov/gene/?term=340844
AHCYP2	pseudogene	chr9:123482851-123484435	+	79	36	60	86	78	129	0.296516893709775	0.626067728599871	adenosylhomocysteinase pseudogene 2	http://www.ncbi.nlm.nih.gov/gene/?term=392387
AHCYP3	pseudogene	chr2:105011272-105012841	-	188	16	40	68	76	124	-0.255531988869416	0.734052396200933	adenosylhomocysteinase pseudogene 3	http://www.ncbi.nlm.nih.gov/gene/?term=402093
AHCYP4	pseudogene	chr2:139658812-139660402	-	146	64	22	94	84	253	0.276627888370306	0.657475972773501	adenosylhomocysteinase pseudogene 4	http://www.ncbi.nlm.nih.gov/gene/?term=129560
AHCYP5	pseudogene	chr2:196447321-196448847	-	147	94	107	54	82	203	-0.757548006590872	0.100904290769075	adenosylhomocysteinase pseudogene 5	http://www.ncbi.nlm.nih.gov/gene/?term=391470
AHCYP6	pseudogene	chr11:85568044-85570200	+	147	120	107	95	172	168	-0.2274664785903	0.63675070730574	adenosylhomocysteinase pseudogene 6	http://www.ncbi.nlm.nih.gov/gene/?term=100419714
AHCYP7	pseudogene	chr15:50709486-50711080	+	81	61	63	96	0	212	-0.172603535137487	0.915943672002017	adenosylhomocysteinase pseudogene 7	http://www.ncbi.nlm.nih.gov/gene/?term=645486
AHDC1	protein_coding	chr1:27860756-27930005	-	1033	568	562	596	561	2751	-0.00528418532128871	0.987199126213006	AT-hook DNA binding motif containing 1	http://www.ncbi.nlm.nih.gov/gene/?term=27245
AHI1	protein_coding	chr6:135605110-135818903	-	123	92	173	60	98	767	0.0891579576936872	0.867049869011961	Abelson helper integration site 1	http://www.ncbi.nlm.nih.gov/gene/?term=54806
AHNAK	protein_coding	chr11:62201014-62314332	-	2035	1994	1915	1972	1648	13908	0.486247211863704	0.272602488800651	AHNAK nucleoprotein	http://www.ncbi.nlm.nih.gov/gene/?term=79026
AHNAK2	protein_coding	chr14:105403591-105444694	-	2066	1482	1534	1465	1729	15825	0.754309632303806	0.111544153220648	AHNAK nucleoprotein 2	http://www.ncbi.nlm.nih.gov/gene/?term=113146
AHR	protein_coding	chr7:17338276-17385775	+	235	65	151	111	201	918	0.50143962595638	0.281340444777051	aryl hydrocarbon receptor	http://www.ncbi.nlm.nih.gov/gene/?term=196
AHRR	protein_coding	chr5:304291-438406	+	649	470	383	513	478	1480	0.0254706299143965	0.930782933304022	aryl-hydrocarbon receptor repressor	http://www.ncbi.nlm.nih.gov/gene/?term=57491
AHSA1	protein_coding	chr14:77924220-77935815	+	196	223	135	48	164	394	-0.734798934882567	0.106796860815545	activator of HSP90 ATPase activity 1	http://www.ncbi.nlm.nih.gov/gene/?term=10598
AHSA2	protein_coding	chr2:61404553-61416060	+	206	262	284	192	336	743	0.00818258074722251	0.980624193340973	activator of HSP90 ATPase homolog 2	http://www.ncbi.nlm.nih.gov/gene/?term=130872
AHSG	protein_coding	chr3:186330850-186339107	+	121	55	156	101	142	796	0.630343645919637	0.201681647622411	alpha 2-HS glycoprotein	http://www.ncbi.nlm.nih.gov/gene/?term=197
AHSP	protein_coding	chr16:31539173-31540125	+	168	10	77	99	78	242	0.148187915764456	0.834668332558118	alpha hemoglobin stabilizing protein	http://www.ncbi.nlm.nih.gov/gene/?term=51327
AICDA	protein_coding	chr12:8754762-8765463	-	51	93	85	58	69	330	0.0227945924645119	0.967606674471454	activation induced cytidine deaminase	http://www.ncbi.nlm.nih.gov/gene/?term=57379
AIDA	protein_coding	chr1:222841355-222885864	-	14	48	115	217	85	389	1.29131932087591	0.0573295402193208	axin interactor, dorsalization associated	http://www.ncbi.nlm.nih.gov/gene/?term=64853
AIF1	protein_coding	chr6:31582986-31584802	+	93	74	144	75	120	282	-0.123330300602635	0.796711909957154	allograft inflammatory factor 1	http://www.ncbi.nlm.nih.gov/gene/?term=199
AIF1L	protein_coding	chr9:133971863-133998539	+	386	523	239	286	239	468	-0.738177363575419	0.0595937302690473	allograft inflammatory factor 1 like	http://www.ncbi.nlm.nih.gov/gene/?term=83543
AIFM1	protein_coding	chrX:129263337-129299861	-	69	157	153	109	240	901	0.708586488859175	0.133432530327176	apoptosis inducing factor mitochondria associated 1	http://www.ncbi.nlm.nih.gov/gene/?term=9131
AIFM1P1	pseudogene	chr10:19024604-19027758	+	93	53	100	52	103	81	-0.455765973181904	0.462715817891101	apoptosis inducing factor, mitochondria associated 1 pseudogene 1	http://www.ncbi.nlm.nih.gov/gene/?term=645120
AIFM2	protein_coding	chr10:71872023-71892690	-	475	191	161	200	269	898	-0.0396360386043445	0.916902283729946	apoptosis inducing factor, mitochondria associated 2	http://www.ncbi.nlm.nih.gov/gene/?term=84883
AIFM3	protein_coding	chr22:21319418-21335649	+	790	353	317	442	389	2093	0.143189735951877	0.695894784709177	apoptosis inducing factor, mitochondria associated 3	http://www.ncbi.nlm.nih.gov/gene/?term=150209
AIG1	protein_coding	chr6:143380500-143661480	+	157	78	192	160	177	402	0.164900486835328	0.697203562232283	androgen induced 1	http://www.ncbi.nlm.nih.gov/gene/?term=51390
AIM1	protein_coding	chr6:106959730-107018324	+	447	348	264	344	431	1744	0.379980635027248	0.222356165949307	crystallin beta-gamma domain containing 1	http://www.ncbi.nlm.nih.gov/gene/?term=202
AIM1L	protein_coding	chr1:26648350-26680621	-	893	633	435	626	931	2693	0.345806457775573	0.262778988608824	crystallin beta-gamma domain containing 2	http://www.ncbi.nlm.nih.gov/gene/?term=55057
AIM2	protein_coding	chr1:159032275-159046647	-	112	80	86	59	134	342	0.134921613379166	0.774939471470979	absent in melanoma 2	http://www.ncbi.nlm.nih.gov/gene/?term=9447
AIMP1	protein_coding	chr4:107236767-107270382	+	180	47	85	93	184	255	0.258225171263431	0.622202872187793	aminoacyl tRNA synthetase complex interacting multifunctional protein 1	http://www.ncbi.nlm.nih.gov/gene/?term=9255
AIMP1P1	pseudogene	chr20:14107977-14109059	+	5	10	24	18	8	39	0.00698251967149995	0.995799145280906	aminoacyl tRNA synthetase complex interacting multifunctional protein 1 pseudogene 1	http://www.ncbi.nlm.nih.gov/gene/?term=170547
AIMP2	protein_coding	chr7:6048882-6063465	+	81	96	97	92	106	361	0.211006505800867	0.643005786784254	aminoacyl tRNA synthetase complex interacting multifunctional protein 2	http://www.ncbi.nlm.nih.gov/gene/?term=7965
AIP	protein_coding	chr11:67250500-67258579	+	188	64	176	203	135	840	0.59913886440868	0.188634778918199	aryl hydrocarbon receptor interacting protein	http://www.ncbi.nlm.nih.gov/gene/?term=9049
AIPL1	protein_coding	chr17:6327057-6338519	-	361	322	190	197	244	862	-0.242118043249689	0.470910457746172	aryl hydrocarbon receptor interacting protein like 1	http://www.ncbi.nlm.nih.gov/gene/?term=23746
AIRE	protein_coding	chr21:45705721-45718102	+	427	579	272	425	351	1465	-0.00272160349608877	0.993927964609368	autoimmune regulator	http://www.ncbi.nlm.nih.gov/gene/?term=326
AIRN	lncRNA	chr6:160424323-160428696	-	195	381	131	159	244	102	-0.743022199815623	0.194429981986793	antisense of IGF2R non-protein coding RNA	http://www.ncbi.nlm.nih.gov/gene/?term=100271873
AJAP1	protein_coding	chr1:4715105-4843851	+	311	322	147	249	396	872	0.258442099229879	0.46799384838078	adherens junctions associated protein 1	http://www.ncbi.nlm.nih.gov/gene/?term=55966
AJUBA	protein_coding	chr14:23440383-23451851	-	491	353	199	280	266	1055	-0.167079580908481	0.631823056666268	ajuba LIM protein	http://www.ncbi.nlm.nih.gov/gene/?term=84962
AK1	protein_coding	chr9:130628759-130641900	-	384	278	272	279	247	744	-0.231064995886548	0.449240351924661	adenylate kinase 1	http://www.ncbi.nlm.nih.gov/gene/?term=203
AK2	protein_coding	chr1:33473541-33502512	-	332	255	405	172	515	533	-0.250096464047145	0.531376841763675	adenylate kinase 2	http://www.ncbi.nlm.nih.gov/gene/?term=204
AK2P2	pseudogene	chr2:32048556-32048899	-	6	19	36	21	39	1	-0.113853998240983	0.933870584514082	adenylate kinase 2 pseudogene 2	http://www.ncbi.nlm.nih.gov/gene/?term=339736
AK3	protein_coding	chr9:4709556-4742043	-	133	161	215	129	343	486	0.252464723026753	0.544340219428306	adenylate kinase 3	http://www.ncbi.nlm.nih.gov/gene/?term=50808
AK3P3	pseudogene	chr7:23168719-23169535	+	6	16	39	18	0	16	-1.31264957613013	0.395258949417667	adenylate kinase 3 pseudogene 3	http://www.ncbi.nlm.nih.gov/gene/?term=100419075
AK3P6	pseudogene	chr12:129426644-129429844	-	22	69	72	15	132	79	-0.0756703304810634	0.927868627709901	adenylate kinase 3 pseudogene 6	http://www.ncbi.nlm.nih.gov/gene/?term=100873789
AK4	protein_coding	chr1:65613232-65697828	+	283	227	264	209	321	624	-0.0732221810834487	0.813435931630663	adenylate kinase 4	http://www.ncbi.nlm.nih.gov/gene/?term=205
AK5	protein_coding	chr1:77747662-78025654	+	207	252	212	189	159	707	-0.189504405304448	0.594972889787275	adenylate kinase 5	http://www.ncbi.nlm.nih.gov/gene/?term=26289
AK6	protein_coding	chr5:68647553-68665840	-	44	16	56	43	97	330	1.10641681534771	0.0985773973360796	adenylate kinase 6	http://www.ncbi.nlm.nih.gov/gene/?term=102157402
AK7	protein_coding	chr14:96858448-96955764	+	131	119	189	106	57	546	-0.316194984772103	0.528553956496213	adenylate kinase 7	http://www.ncbi.nlm.nih.gov/gene/?term=122481
AK8	protein_coding	chr9:135600965-135754198	-	419	200	317	244	398	714	-0.0701848894383918	0.831887951681888	adenylate kinase 8	http://www.ncbi.nlm.nih.gov/gene/?term=158067
AK9	protein_coding	chr6:109814059-110012415	-	160	135	336	142	326	794	0.17045959446724	0.687107167682378	adenylate kinase 9	http://www.ncbi.nlm.nih.gov/gene/?term=221264
AKAIN1	protein_coding	chr18:5142910-5197751	-	169	102	84	90	98	248	-0.346733044576141	0.443314754013563	A-kinase anchor inhibitor 1	http://www.ncbi.nlm.nih.gov/gene/?term=642597
AKAP1	protein_coding	chr17:55162553-55198710	+	496	400	337	311	354	1992	0.130435486211729	0.703198371489314	A-kinase anchoring protein 1	http://www.ncbi.nlm.nih.gov/gene/?term=8165
AKAP10	protein_coding	chr17:19807615-19881169	-	131	268	175	131	140	408	-0.524248848539174	0.209749783595901	A-kinase anchoring protein 10	http://www.ncbi.nlm.nih.gov/gene/?term=11216
AKAP11	protein_coding	chr13:42846289-42897403	+	182	151	324	174	157	917	-0.0374697562032668	0.928702500754559	A-kinase anchoring protein 11	http://www.ncbi.nlm.nih.gov/gene/?term=11215
AKAP12	protein_coding	chr6:151561134-151679694	+	570	281	435	300	578	2014	0.283945460312487	0.399705725791298	A-kinase anchoring protein 12	http://www.ncbi.nlm.nih.gov/gene/?term=9590
AKAP13	protein_coding	chr15:85923847-86292589	+	647	654	722	783	867	3043	0.399387944365859	0.170753911829312	A-kinase anchoring protein 13	http://www.ncbi.nlm.nih.gov/gene/?term=11214
AKAP14	protein_coding	chrX:119029936-119054679	+	6	36	44	42	120	99	1.05370925381018	0.222181682230734	A-kinase anchoring protein 14	http://www.ncbi.nlm.nih.gov/gene/?term=158798
AKAP17A	protein_coding	chrX:1710486-1721413	+	1	41	1	12	3	30	-0.828983589450101	0.621115128188745	A-kinase anchoring protein 17A	http://www.ncbi.nlm.nih.gov/gene/?term=8227
AKAP2	protein_coding	chr9:112810878-112934792	+	463	335	481	502	278	1393	0.0142953786157684	0.967306547868404	A-kinase anchoring protein 2	http://www.ncbi.nlm.nih.gov/gene/?term=11217
AKAP3	protein_coding	chr12:4724674-4758213	-	150	44	142	118	266	708	0.896018864422345	0.0556537791051749	A-kinase anchoring protein 3	http://www.ncbi.nlm.nih.gov/gene/?term=10566
AKAP4	protein_coding	chrX:49955411-49965664	-	8	28	106	63	36	407	0.691541929802223	0.414053367953841	A-kinase anchoring protein 4	http://www.ncbi.nlm.nih.gov/gene/?term=8852
AKAP5	protein_coding	chr14:64932217-64941221	+	94	108	174	91	221	351	0.131044583668228	0.777015050664657	A-kinase anchoring protein 5	http://www.ncbi.nlm.nih.gov/gene/?term=9495
AKAP6	protein_coding	chr14:32798479-33302268	+	311	350	374	242	571	1861	0.430531871816754	0.219806272856598	A-kinase anchoring protein 6	http://www.ncbi.nlm.nih.gov/gene/?term=9472
AKAP7	protein_coding	chr6:131456826-131604675	+	92	170	201	76	139	437	-0.414056646205635	0.371699496068757	A-kinase anchoring protein 7	http://www.ncbi.nlm.nih.gov/gene/?term=9465
AKAP8	protein_coding	chr19:15464332-15490612	-	430	297	387	262	310	1401	-0.0789611530987807	0.802926470185764	A-kinase anchoring protein 8	http://www.ncbi.nlm.nih.gov/gene/?term=10270
AKAP8L	protein_coding	chr19:15490859-15529932	-	317	420	222	307	382	1871	0.444447015028593	0.224657921409788	A-kinase anchoring protein 8 like	http://www.ncbi.nlm.nih.gov/gene/?term=26993
AKAP8P1	pseudogene	chr9:11011744-11013098	+	180	141	38	105	34	145	-0.825832144784123	0.204126582397067	A-kinase anchoring protein 8 pseudogene 1	http://www.ncbi.nlm.nih.gov/gene/?term=646114
AKAP9	protein_coding	chr7:91570189-91739987	+	237	191	431	191	448	2063	0.592686289438038	0.169586811694627	A-kinase anchoring protein 9	http://www.ncbi.nlm.nih.gov/gene/?term=10142
AKIP1	protein_coding	chr11:8932701-8941626	+	124	63	45	113	123	247	0.517133218456172	0.315713638851707	A-kinase interacting protein 1	http://www.ncbi.nlm.nih.gov/gene/?term=56672
AKIRIN1	protein_coding	chr1:39456916-39471737	+	266	208	164	150	119	239	-0.827857356338221	0.041370909513061	akirin 1	http://www.ncbi.nlm.nih.gov/gene/?term=79647
AKIRIN2	protein_coding	chr6:88384578-88411985	-	269	292	111	194	44	278	-0.926286437404911	0.0919237749497166	akirin 2	http://www.ncbi.nlm.nih.gov/gene/?term=55122
AKIRIN2P1	pseudogene	chr4:150711110-150712118	+	54	0	8	10	0	21	-1.5873500737264	0.3960795062986	akirin 2 pseudogene 1	http://www.ncbi.nlm.nih.gov/gene/?term=100216487
AKNA	protein_coding	chr9:117098407-117156685	-	908	564	486	716	530	2760	0.207704478918258	0.536881649602265	AT-hook transcription factor	http://www.ncbi.nlm.nih.gov/gene/?term=80709
AKNAD1	protein_coding	chr1:109358520-109400864	-	75	49	254	96	125	695	0.237040018172783	0.685318365664005	AKNA domain containing 1	http://www.ncbi.nlm.nih.gov/gene/?term=254268
AKR1A1	protein_coding	chr1:46016455-46035723	+	309	196	146	127	191	559	-0.338869797628201	0.346454618021324	aldo-keto reductase family 1 member A1	http://www.ncbi.nlm.nih.gov/gene/?term=10327
AKR1B1	protein_coding	chr7:134127102-134143991	-	343	342	174	177	349	1149	0.0725029850275745	0.843910471545817	aldo-keto reductase family 1 member B	http://www.ncbi.nlm.nih.gov/gene/?term=231
AKR1B10	protein_coding	chr7:134212344-134226166	+	151	53	170	70	187	689	0.379882509668695	0.457836031289402	aldo-keto reductase family 1 member B10	http://www.ncbi.nlm.nih.gov/gene/?term=57016
AKR1B10P1	pseudogene	chr10:69509987-69511187	+	88	17	28	18	6	396	0.350542123975601	0.724513327918674	aldo-keto reductase family 1 member B10 pseudogene 1	http://www.ncbi.nlm.nih.gov/gene/?term=340888
AKR1B15	protein_coding	chr7:134233849-134264592	+	188	105	244	91	152	750	-0.119083073188588	0.790309354590238	aldo-keto reductase family 1 member B15	http://www.ncbi.nlm.nih.gov/gene/?term=441282
AKR1B1P1	pseudogene	chr1:224762103-224763290	+	28	71	43	73	98	36	0.309616506203385	0.700635239716418	aldehyde reductase family 1 member B1 pseudogene 1	http://www.ncbi.nlm.nih.gov/gene/?term=401982
AKR1B1P2	pseudogene	chr3:74185078-74186739	+	66	63	77	58	58	74	-0.546460845356528	0.391380556944604	aldo-keto reductase family 1 member B1 pseudogene 2	http://www.ncbi.nlm.nih.gov/gene/?term=236
AKR1B1P3	pseudogene	chr11:16504904-16506256	-	116	46	54	46	55	124	-0.542182745662592	0.376267427147246	aldo-keto reductase family 1 member B1 pseudogene 3	http://www.ncbi.nlm.nih.gov/gene/?term=729347
AKR1B1P4	pseudogene	chr13:46261318-46262645	-	64	69	72	48	37	9	-1.20103910209896	0.167946827243901	aldo-keto reductase family 1 member B1 pseudogene 4	http://www.ncbi.nlm.nih.gov/gene/?term=390402
AKR1B1P5	pseudogene	chr14:59601837-59603169	-	93	0	26	33	32	1	-0.700558489579176	0.628309260669894	aldo-keto reductase family 1 member B1 pseudogene 5	http://www.ncbi.nlm.nih.gov/gene/?term=390482
AKR1B1P6	pseudogene	chr18:8545606-8546955	+	101	27	83	90	47	303	0.267052919842079	0.668236661409975	aldo-keto reductase family 1 member B1 pseudogene 6	http://www.ncbi.nlm.nih.gov/gene/?term=100129769
AKR1B1P7	pseudogene	chr19:33851032-33852314	-	98	77	79	97	86	108	-0.182539986097122	0.746704282454825	aldo-keto reductase family 1 member B1 pseudogene 7	http://www.ncbi.nlm.nih.gov/gene/?term=126242
AKR1B1P8	pseudogene	chrX:115174704-115175875	+	0	18	41	10	0	17	-1.8843810859149	0.298202135710754	aldo-keto reductase family 1 member B1 pseudogene 8	http://www.ncbi.nlm.nih.gov/gene/?term=392525
AKR1C1	protein_coding	chr10:5005454-5020158	+	88	0	91	58	117	828	1.37737090528695	0.412867459101645	aldo-keto reductase family 1 member C1	http://www.ncbi.nlm.nih.gov/gene/?term=1645
AKR1C2	protein_coding	chr10:5029967-5060225	-	41	36	204	69	274	611	0.869798385811286	0.173560057128751	aldo-keto reductase family 1 member C2	http://www.ncbi.nlm.nih.gov/gene/?term=1646
AKR1C3	protein_coding	chr10:5090958-5149878	+	30	68	104	67	103	548	0.750502251329895	0.211848263777535	aldo-keto reductase family 1 member C3	http://www.ncbi.nlm.nih.gov/gene/?term=8644
AKR1C4	protein_coding	chr10:5238798-5260910	+	57	24	136	72	145	515	0.815365497009559	0.182681855263598	aldo-keto reductase family 1 member C4	http://www.ncbi.nlm.nih.gov/gene/?term=1109
AKR1C6P	misc_RNA	chr10:4913859-4958465	-	34	60	56	48	132	19	0.215635731138201	0.802519603797027	aldo-keto reductase family 1 member C6, pseudogene	http://www.ncbi.nlm.nih.gov/gene/?term=389932
AKR1C8P	misc_RNA	chr10:5196655-5227150	-	56	56	79	31	69	256	-0.0713089224739247	0.907478404796668	aldo-keto reductase family 1 member C8, pseudogene	http://www.ncbi.nlm.nih.gov/gene/?term=340811
AKR1D1	protein_coding	chr7:137761178-137803050	+	40	1	72	77	126	363	1.53091272319568	0.0656015767891038	aldo-keto reductase family 1 member D1	http://www.ncbi.nlm.nih.gov/gene/?term=6718
AKR1D1P1	pseudogene	chr1:167488785-167505324	+	30	16	150	27	50	66	-1.04535231636817	0.226079231054948	aldo-keto reductase family 1 member D1 pseudogene 1	http://www.ncbi.nlm.nih.gov/gene/?term=80701
AKR1E2	protein_coding	chr10:4868369-4890254	+	67	135	167	171	98	671	0.412380215307306	0.410047262596585	aldo-keto reductase family 1 member E2	http://www.ncbi.nlm.nih.gov/gene/?term=83592
AKR7A2	protein_coding	chr1:19629202-19638640	-	201	113	243	217	280	749	0.435466949339421	0.223915949789992	aldo-keto reductase family 7 member A2	http://www.ncbi.nlm.nih.gov/gene/?term=8574
AKR7A2P1	misc_RNA	chr1:113465972-113467295	+	94	58	65	116	28	229	0.129415395988247	0.839197142219844	aldo-keto reductase family 7 member A2 pseudogene 1	http://www.ncbi.nlm.nih.gov/gene/?term=246182
AKR7A3	protein_coding	chr1:19609057-19615280	-	96	77	131	168	132	523	0.667174918826033	0.120566164392453	aldo-keto reductase family 7 member A3	http://www.ncbi.nlm.nih.gov/gene/?term=22977
AKR7L	misc_RNA	chr1:19592476-19600568	-	290	115	120	145	250	694	0.302098530362049	0.444050906125674	aldo-keto reductase family 7 like (gene/pseudogene)	http://www.ncbi.nlm.nih.gov/gene/?term=246181
AKT1	protein_coding	chr14:105235686-105262080	-	462	459	348	382	402	1789	0.135417538369474	0.66324953427071	AKT serine/threonine kinase 1	http://www.ncbi.nlm.nih.gov/gene/?term=207
AKT1S1	protein_coding	chr19:50372290-50381613	-	289	287	109	227	300	653	0.13225922677962	0.734877579388026	AKT1 substrate 1	http://www.ncbi.nlm.nih.gov/gene/?term=84335
AKT2	protein_coding	chr19:40736224-40791302	-	931	503	543	555	567	1694	-0.177277395142906	0.547473169665387	AKT serine/threonine kinase 2	http://www.ncbi.nlm.nih.gov/gene/?term=208
AKT3	protein_coding	chr1:243651535-244006886	-	207	174	285	323	138	694	0.11134296828424	0.790144911279872	AKT serine/threonine kinase 3	http://www.ncbi.nlm.nih.gov/gene/?term=10000
AKTIP	protein_coding	chr16:53524952-53537216	-	83	163	90	47	88	418	-0.336329206711874	0.535380221140629	AKT interacting protein	http://www.ncbi.nlm.nih.gov/gene/?term=64400
ALAD	protein_coding	chr9:116148592-116163618	-	405	269	225	311	268	740	-0.0705216587097951	0.827994467393244	aminolevulinate dehydratase	http://www.ncbi.nlm.nih.gov/gene/?term=210
ALAS1	protein_coding	chr3:52232099-52248343	+	307	81	232	147	189	808	0.0209293274716805	0.961627185998416	5'-aminolevulinate synthase 1	http://www.ncbi.nlm.nih.gov/gene/?term=211
ALB	protein_coding	chr4:74269956-74287201	+	169	135	156	541	109	614	1.00452777635931	0.0497556186044081	albumin	http://www.ncbi.nlm.nih.gov/gene/?term=213
ALCAM	protein_coding	chr3:105085557-105295757	+	204	188	269	175	485	690	0.377075033269211	0.321449044926954	activated leukocyte cell adhesion molecule	http://www.ncbi.nlm.nih.gov/gene/?term=214
ALDH16A1	protein_coding	chr19:49956473-49974305	+	496	435	226	442	225	1492	0.0730695623534474	0.853577372141387	aldehyde dehydrogenase 16 family member A1	http://www.ncbi.nlm.nih.gov/gene/?term=126133
ALDH18A1	protein_coding	chr10:97365686-97416567	-	161	198	202	196	292	800	0.405131868690753	0.227572502173973	aldehyde dehydrogenase 18 family member A1	http://www.ncbi.nlm.nih.gov/gene/?term=5832
ALDH1A1	protein_coding	chr9:75515578-75568233	-	97	50	81	34	114	469	0.414437624350261	0.47703228936745	aldehyde dehydrogenase 1 family member A1	http://www.ncbi.nlm.nih.gov/gene/?term=216
ALDH1A2	protein_coding	chr15:58245622-58358121	-	284	60	206	205	144	501	0.00304104167240173	0.994900386715969	aldehyde dehydrogenase 1 family member A2	http://www.ncbi.nlm.nih.gov/gene/?term=8854
ALDH1A3	protein_coding	chr15:101419897-101456831	+	289	324	827	255	1420	1541	0.494030683572464	0.537399638278482	aldehyde dehydrogenase 1 family member A3	http://www.ncbi.nlm.nih.gov/gene/?term=220
ALDH1B1	protein_coding	chr9:38392661-38398662	+	362	234	213	214	250	1217	0.14129540753382	0.680734927864057	aldehyde dehydrogenase 1 family member B1	http://www.ncbi.nlm.nih.gov/gene/?term=219
ALDH1L1	protein_coding	chr3:125822404-125900029	-	530	316	333	568	275	2470	0.572510606891345	0.14752493873197	aldehyde dehydrogenase 1 family member L1	http://www.ncbi.nlm.nih.gov/gene/?term=10840
ALDH1L1-AS1	lncRNA	chr3:125822483-125826912	+	41	10	16	33	0	125	0.326464839108176	0.803357605762488	ALDH1L1 antisense RNA 1	http://www.ncbi.nlm.nih.gov/gene/?term=100874204
ALDH1L1-AS2	lncRNA	chr3:125898908-125929012	+	155	156	169	130	144	70	-0.690970400829086	0.226310748450978	ALDH1L1 antisense RNA 2	http://www.ncbi.nlm.nih.gov/gene/?term=100862662
ALDH1L2	protein_coding	chr12:105413562-105478341	-	175	70	335	167	420	790	0.517443163365881	0.278810438661316	aldehyde dehydrogenase 1 family member L2	http://www.ncbi.nlm.nih.gov/gene/?term=160428
ALDH2	protein_coding	chr12:112204691-112247789	+	289	255	230	158	273	708	-0.221347351989433	0.480181678946158	aldehyde dehydrogenase 2 family (mitochondrial)	http://www.ncbi.nlm.nih.gov/gene/?term=217
ALDH3A1	protein_coding	chr17:19641297-19651746	-	321	456	137	283	290	954	-0.0336181326304516	0.934085818267289	aldehyde dehydrogenase 3 family member A1	http://www.ncbi.nlm.nih.gov/gene/?term=218
ALDH3A2	protein_coding	chr17:19552064-19580908	+	165	43	126	127	219	496	0.650036732956404	0.165649547636409	aldehyde dehydrogenase 3 family member A2	http://www.ncbi.nlm.nih.gov/gene/?term=224
ALDH3B1	protein_coding	chr11:67776017-67796749	+	608	317	250	460	364	1375	0.203039449168351	0.554475459075841	aldehyde dehydrogenase 3 family member B1	http://www.ncbi.nlm.nih.gov/gene/?term=221
ALDH3B2	protein_coding	chr11:67429633-67448685	-	528	266	324	363	279	1133	-0.0647938060167277	0.842875229761305	aldehyde dehydrogenase 3 family member B2	http://www.ncbi.nlm.nih.gov/gene/?term=222
ALDH4A1	protein_coding	chr1:19197924-19229293	-	720	417	262	321	459	1453	-0.10374053372467	0.761600619398467	aldehyde dehydrogenase 4 family member A1	http://www.ncbi.nlm.nih.gov/gene/?term=8659
ALDH5A1	protein_coding	chr6:24495197-24537435	+	358	184	243	242	340	618	0.0332537145291952	0.919836068848564	aldehyde dehydrogenase 5 family member A1	http://www.ncbi.nlm.nih.gov/gene/?term=7915
ALDH6A1	protein_coding	chr14:74524365-74551196	-	164	136	193	183	226	410	0.146666744821044	0.693560695031708	aldehyde dehydrogenase 6 family member A1	http://www.ncbi.nlm.nih.gov/gene/?term=4329
ALDH7A1	protein_coding	chr5:125877533-125931082	-	252	169	257	159	350	626	0.0628216521436743	0.857722145548965	aldehyde dehydrogenase 7 family member A1	http://www.ncbi.nlm.nih.gov/gene/?term=501
ALDH7A1P1	pseudogene	chr5:76586009-76587822	+	117	54	58	59	93	133	-0.190540903083746	0.739685016798081	aldehyde dehydrogenase 7 family member A1 pseudogene 1	http://www.ncbi.nlm.nih.gov/gene/?term=541
ALDH7A1P3	pseudogene	chr7:150238652-150239214	-	26	0	0	3	18	40	0.542010277880662	0.788791881883154	aldehyde dehydrogenase 7 family member A1 pseudogene 3	http://www.ncbi.nlm.nih.gov/gene/?term=543
ALDH7A1P4	pseudogene	chr10:64500750-64501154	-	18	0	22	2	9	14	-1.36373686194336	0.448090519980491	aldehyde dehydrogenase 7 family member A1 pseudogene 4	http://www.ncbi.nlm.nih.gov/gene/?term=544
ALDH8A1	protein_coding	chr6:135238528-135271260	-	151	111	187	173	196	893	0.582771279463084	0.12612034120682	aldehyde dehydrogenase 8 family member A1	http://www.ncbi.nlm.nih.gov/gene/?term=64577
ALDH9A1	protein_coding	chr1:165631449-165667900	-	108	148	110	104	98	806	0.361564763714596	0.457976796410494	aldehyde dehydrogenase 9 family member A1	http://www.ncbi.nlm.nih.gov/gene/?term=223
ALDOA	protein_coding	chr16:30064411-30081741	+	1498	1254	878	1321	844	2514	-0.212573740715887	0.555378482196736	aldolase, fructose-bisphosphate A	http://www.ncbi.nlm.nih.gov/gene/?term=226
ALDOAP1	pseudogene	chr3:52227061-52229007	+	63	62	84	100	101	219	0.394585832390017	0.442037808369739	aldolase, fructose-bisphosphate A pseudogene 1	http://www.ncbi.nlm.nih.gov/gene/?term=391538
ALDOAP2	pseudogene	chr10:127355249-127356625	-	111	1	124	91	67	154	-0.0812519385287258	0.927455660305681	aldolase, fructose-bisphosphate A pseudogene 2	http://www.ncbi.nlm.nih.gov/gene/?term=228
ALDOB	protein_coding	chr9:104182842-104198062	-	179	112	140	151	116	671	0.237397886336873	0.561075586976044	aldolase, fructose-bisphosphate B	http://www.ncbi.nlm.nih.gov/gene/?term=229
ALDOC	protein_coding	chr17:26900133-26903951	-	267	141	216	162	143	726	-0.139985170540427	0.709290315113765	aldolase, fructose-bisphosphate C	http://www.ncbi.nlm.nih.gov/gene/?term=230
ALG1	protein_coding	chr16:5121810-5137380	+	299	485	193	344	351	713	-0.0741901542267257	0.849563497769433	ALG1, chitobiosyldiphosphodolichol beta-mannosyltransferase	http://www.ncbi.nlm.nih.gov/gene/?term=56052
ALG10	protein_coding	chr12:34175216-34181237	+	24	53	96	49	98	580	0.913478022581146	0.164927693891827	ALG10, alpha-1,2-glucosyltransferase	http://www.ncbi.nlm.nih.gov/gene/?term=84920
ALG10B	protein_coding	chr12:38710557-38723528	+	77	241	181	157	145	835	0.176191293121441	0.715908824807323	ALG10B, alpha-1,2-glucosyltransferase	http://www.ncbi.nlm.nih.gov/gene/?term=144245
ALG11	protein_coding	chr13:52586523-52603784	+	42	21	119	63	118	408	0.769644615051848	0.237944995316998	ALG11, alpha-1,2-mannosyltransferase	http://www.ncbi.nlm.nih.gov/gene/?term=440138
ALG12	protein_coding	chr22:50296852-50312106	-	299	170	146	265	194	1331	0.620631046761786	0.113760798792063	ALG12, alpha-1,6-mannosyltransferase	http://www.ncbi.nlm.nih.gov/gene/?term=79087
ALG13	protein_coding	chrX:110924346-111003877	+	199	260	176	122	144	829	-0.232236856414327	0.568426950174435	ALG13, UDP-N-acetylglucosaminyltransferase subunit	http://www.ncbi.nlm.nih.gov/gene/?term=79868
ALG14	protein_coding	chr1:95448279-95538507	-	0	30	46	23	94	273	1.31474904983942	0.208642784837819	ALG14, UDP-N-acetylglucosaminyltransferase subunit	http://www.ncbi.nlm.nih.gov/gene/?term=199857
ALG1L	protein_coding	chr3:125648118-125655887	-	102	111	41	153	49	282	0.301466321206275	0.616420294718589	ALG1, chitobiosyldiphosphodolichol beta-mannosyltransferase like	http://www.ncbi.nlm.nih.gov/gene/?term=200810
ALG1L12P	pseudogene	chr8:12278528-12283848	+	125	16	46	25	34	56	-1.17290504164687	0.155520914352841	asparagine-linked glycosylation 1-like 12, pseudogene	http://www.ncbi.nlm.nih.gov/gene/?term=100421097
ALG1L15P	pseudogene	chr3:155761918-155762739	-	130	48	24	41	22	102	-0.926500786767795	0.226065868531918	asparagine-linked glycosylation 1-like 15, pseudogene	http://www.ncbi.nlm.nih.gov/gene/?term=730086
ALG1L2	protein_coding	chr3:129800674-129817233	+	207	182	120	87	113	242	-0.848428310338737	0.0374039458290441	ALG1, chitobiosyldiphosphodolichol beta-mannosyltransferase like 2	http://www.ncbi.nlm.nih.gov/gene/?term=644974
ALG1L6P	pseudogene	chr3:75464218-75473882	+	286	326	207	290	213	168	-0.514225105629606	0.301376256866969	asparagine-linked glycosylation 1-like 6, pseudogene	http://www.ncbi.nlm.nih.gov/gene/?term=339879
ALG1L7P	pseudogene	chr4:3937173-3946775	+	349	112	171	191	216	342	-0.207772751822893	0.625731173217621	asparagine-linked glycosylation 1-like 7, pseudogene	http://www.ncbi.nlm.nih.gov/gene/?term=728263
ALG1L9P	misc_RNA	chr11:71505409-71524905	-	173	106	155	175	242	168	0.134711334065848	0.78612366042286	asparagine-linked glycosylation 1-like 9, pseudogene	http://www.ncbi.nlm.nih.gov/gene/?term=285407
ALG2	protein_coding	chr9:101978707-101984246	-	102	60	164	82	126	354	-0.00648679588208995	0.989468683528204	ALG2, alpha-1,3/1,6-mannosyltransferase	http://www.ncbi.nlm.nih.gov/gene/?term=85365
ALG3	protein_coding	chr3:183960117-183967313	-	297	167	122	103	221	654	-0.0894434904787957	0.824199637271205	ALG3, alpha-1,3- mannosyltransferase	http://www.ncbi.nlm.nih.gov/gene/?term=10195
ALG3P1	pseudogene	chr5:5375745-5376957	-	140	96	48	57	42	139	-0.89899769721968	0.124502207654292	ALG3, alpha-1,3- mannosyltransferase pseudogene 1	http://www.ncbi.nlm.nih.gov/gene/?term=442131
ALG5	protein_coding	chr13:37523907-37573504	-	73	49	11	26	40	164	-0.0935989049204825	0.909092345603401	ALG5, dolichyl-phosphate beta-glucosyltransferase	http://www.ncbi.nlm.nih.gov/gene/?term=29880
ALG6	protein_coding	chr1:63833261-63904233	+	89	47	41	28	97	232	0.194837052768038	0.759633615869892	ALG6, alpha-1,3-glucosyltransferase	http://www.ncbi.nlm.nih.gov/gene/?term=29929
ALG8	protein_coding	chr11:77811988-77850699	-	74	47	133	71	127	325	0.249867241291355	0.638648217344911	ALG8, alpha-1,3-glucosyltransferase	http://www.ncbi.nlm.nih.gov/gene/?term=79053
ALG9	protein_coding	chr11:111652919-111742305	-	200	202	256	173	234	533	-0.183205267829169	0.586439668181051	ALG9, alpha-1,2-mannosyltransferase	http://www.ncbi.nlm.nih.gov/gene/?term=79796
ALK	protein_coding	chr2:29415640-30144477	-	781	328	601	720	753	3534	0.68148941532643	0.0489305236810033	ALK receptor tyrosine kinase	http://www.ncbi.nlm.nih.gov/gene/?term=238
ALKBH1	protein_coding	chr14:78138749-78174356	-	173	119	123	102	87	269	-0.531433630167227	0.207570365388964	alkB homolog 1, histone H2A dioxygenase	http://www.ncbi.nlm.nih.gov/gene/?term=8846
ALKBH2	protein_coding	chr12:109525993-109531293	-	178	25	31	123	272	153	1.01788168130355	0.139957471747452	alkB homolog 2, alpha-ketoglutarate dependent dioxygenase	http://www.ncbi.nlm.nih.gov/gene/?term=121642
ALKBH3	protein_coding	chr11:43902357-43941825	+	168	26	28	73	80	493	0.64951792504706	0.338166473430698	alkB homolog 3, alpha-ketoglutaratedependent dioxygenase	http://www.ncbi.nlm.nih.gov/gene/?term=221120
ALKBH3-AS1	lncRNA	chr11:43930839-43942494	-	65	10	85	39	119	36	0.0551659174157953	0.950339347533089	ALKBH3 antisense RNA 1	http://www.ncbi.nlm.nih.gov/gene/?term=100507300
ALKBH4	protein_coding	chr7:102096667-102105321	-	213	140	89	125	48	468	-0.335100074722984	0.520097964117392	alkB homolog 4, lysine demethylase	http://www.ncbi.nlm.nih.gov/gene/?term=54784
ALKBH5	protein_coding	chr17:18086867-18113268	+	501	311	163	499	172	917	0.120408410830795	0.78993770893375	alkB homolog 5, RNA demethylase	http://www.ncbi.nlm.nih.gov/gene/?term=54890
ALKBH6	protein_coding	chr19:36500018-36505145	-	54	91	48	103	119	461	0.943967326615449	0.0619290028260139	alkB homolog 6	http://www.ncbi.nlm.nih.gov/gene/?term=84964
ALKBH7	protein_coding	chr19:6372444-6375261	+	169	70	101	108	131	326	0.0821611612411415	0.852932063602565	alkB homolog 7	http://www.ncbi.nlm.nih.gov/gene/?term=84266
ALKBH8	protein_coding	chr11:107373453-107436461	-	52	96	104	73	111	641	0.617880658996403	0.251039436503449	alkB homolog 8, tRNA methyltransferase	http://www.ncbi.nlm.nih.gov/gene/?term=91801
ALLC	protein_coding	chr2:3705786-3750261	+	140	90	134	136	140	764	0.573619347071681	0.16825095640973	allantoicase	http://www.ncbi.nlm.nih.gov/gene/?term=55821
ALMS1	protein_coding	chr2:73612886-73837046	+	361	241	549	361	621	2977	0.765573289787489	0.0519568578319526	ALMS1, centrosome and basal body associated protein	http://www.ncbi.nlm.nih.gov/gene/?term=7840
ALMS1-IT1	lncRNA	chr2:73684230-73686609	+	19	35	18	13	0	39	-1.40231127425131	0.313130265980052	ALMS1 intronic transcript 1	http://www.ncbi.nlm.nih.gov/gene/?term=100874291
ALMS1P1	misc_RNA	chr2:73872046-73912699	+	127	93	73	27	127	492	0.102131103235052	0.860801653467968	ALMS1, centrosome and basal body associated protein pseudogene 1	http://www.ncbi.nlm.nih.gov/gene/?term=200420
ALOX12	protein_coding	chr17:6899384-6914055	+	266	426	249	335	253	697	-0.190658248384538	0.608348030528747	arachidonate 12-lipoxygenase, 12S type	http://www.ncbi.nlm.nih.gov/gene/?term=239
ALOX12-AS1	lncRNA	chr17:6888442-6915653	-	22	37	55	27	26	46	-0.764691452172318	0.381270365985898	ALOX12 antisense RNA 1	http://www.ncbi.nlm.nih.gov/gene/?term=100506713
ALOX12B	protein_coding	chr17:7975954-7991021	-	525	384	220	412	389	1252	0.158372492069196	0.634934749278106	arachidonate 12-lipoxygenase, 12R type	http://www.ncbi.nlm.nih.gov/gene/?term=242
ALOX12P1	pseudogene	chr17:28856704-28868858	+	94	119	68	110	154	86	0.0384576343080468	0.949317209007474	arachidonate 12-lipoxygenase pseudogene 1	http://www.ncbi.nlm.nih.gov/gene/?term=243
ALOX12P2	misc_RNA	chr17:6756895-6803668	+	255	220	223	329	483	434	0.44986972494484	0.258259130979988	arachidonate 12-lipoxygenase pseudogene 2	http://www.ncbi.nlm.nih.gov/gene/?term=245
ALOX15	protein_coding	chr17:4534214-4544960	-	207	258	260	256	272	1036	0.26354131282049	0.423349165039739	arachidonate 15-lipoxygenase	http://www.ncbi.nlm.nih.gov/gene/?term=246
ALOX15B	protein_coding	chr17:7942358-7952452	+	502	549	302	264	411	998	-0.434112809497297	0.175959667217094	arachidonate 15-lipoxygenase, type B	http://www.ncbi.nlm.nih.gov/gene/?term=247
ALOX15P1	misc_RNA	chr17:6561038-6564701	+	97	82	57	83	112	416	0.516521666040907	0.275879078359541	arachidonate 15-lipoxygenase pseudogene 1	http://www.ncbi.nlm.nih.gov/gene/?term=100652883
ALOX5	protein_coding	chr10:45869614-45941567	+	614	201	269	380	275	1887	0.339412655347796	0.404813162396209	arachidonate 5-lipoxygenase	http://www.ncbi.nlm.nih.gov/gene/?term=240
ALOX5AP	protein_coding	chr13:31287615-31338565	+	99	148	62	45	123	374	-0.124494538442223	0.818210117497012	arachidonate 5-lipoxygenase activating protein	http://www.ncbi.nlm.nih.gov/gene/?term=241
ALOXE3	protein_coding	chr17:7999218-8022234	-	401	395	401	418	647	1709	0.437390118952577	0.118043846564658	arachidonate lipoxygenase 3	http://www.ncbi.nlm.nih.gov/gene/?term=59344
ALPI	protein_coding	chr2:233320822-233325455	+	511	190	315	373	413	2218	0.645078524651572	0.0815318547141444	alkaline phosphatase, intestinal	http://www.ncbi.nlm.nih.gov/gene/?term=248
ALPK1	protein_coding	chr4:113218499-113363774	+	202	119	363	140	331	1225	0.334616103088178	0.452007385887887	alpha kinase 1	http://www.ncbi.nlm.nih.gov/gene/?term=80216
ALPK2	protein_coding	chr18:56148479-56296189	-	372	141	290	234	432	2021	0.76553759216809	0.0539581966075341	alpha kinase 2	http://www.ncbi.nlm.nih.gov/gene/?term=115701
ALPK3	protein_coding	chr15:85359911-85416713	+	1267	732	774	857	1108	2765	0.092066282394349	0.752513463505302	alpha kinase 3	http://www.ncbi.nlm.nih.gov/gene/?term=57538
ALPL	protein_coding	chr1:21835851-21904905	+	355	436	214	342	288	1264	0.0829669648482989	0.816088235268613	alkaline phosphatase, liver/bone/kidney	http://www.ncbi.nlm.nih.gov/gene/?term=249
ALPP	protein_coding	chr2:233243244-233247599	+	356	231	278	273	311	1412	0.315782124199453	0.322539517405432	alkaline phosphatase, placental	http://www.ncbi.nlm.nih.gov/gene/?term=250
ALPPL2	protein_coding	chr2:233271552-233275424	+	387	250	179	268	261	1810	0.520879601577713	0.183633734372261	alkaline phosphatase, placental like 2	http://www.ncbi.nlm.nih.gov/gene/?term=251
ALS2	protein_coding	chr2:202564986-202645895	-	308	313	417	174	390	1504	0.00464877125533266	0.990016863112547	ALS2, alsin Rho guanine nucleotide exchange factor	http://www.ncbi.nlm.nih.gov/gene/?term=57679
ALS2CL	protein_coding	chr3:46710485-46735203	-	999	540	539	723	927	2458	0.290081447639178	0.328087622641354	ALS2 C-terminal like	http://www.ncbi.nlm.nih.gov/gene/?term=259173
ALS2CR11	protein_coding	chr2:202352144-202483905	-	162	50	138	68	234	609	0.528986994822918	0.298638125265632	C2 calcium dependent domain containing 6	http://www.ncbi.nlm.nih.gov/gene/?term=151254
ALS2CR12	protein_coding	chr2:202152994-202222121	-	152	144	91	113	318	508	0.598287731568475	0.15615275223851	amyotrophic lateral sclerosis 2 chromosome region 12	http://www.ncbi.nlm.nih.gov/gene/?term=130540
ALX1	protein_coding	chr12:85674036-85695562	+	14	63	76	31	97	352	0.57937762027495	0.432171253423391	ALX homeobox 1	http://www.ncbi.nlm.nih.gov/gene/?term=8092
ALX3	protein_coding	chr1:110602997-110613322	-	164	90	61	119	68	403	0.118836751068258	0.817042639163067	ALX homeobox 3	http://www.ncbi.nlm.nih.gov/gene/?term=257
ALX4	protein_coding	chr11:44282278-44331716	-	816	540	384	519	556	868	-0.304915291614331	0.385248949418216	ALX homeobox 4	http://www.ncbi.nlm.nih.gov/gene/?term=60529
ALYREF	protein_coding	chr17:79845711-79849462	-	123	194	106	98	239	612	0.302702949220447	0.485944345786205	Aly/REF export factor	http://www.ncbi.nlm.nih.gov/gene/?term=10189
AMACR	protein_coding	chr5:33987091-34008220	-	139	140	177	79	146	423	-0.340437989271365	0.403995481784272	alpha-methylacyl-CoA racemase	http://www.ncbi.nlm.nih.gov/gene/?term=23600
AMBN	protein_coding	chr4:71457975-71473005	+	134	16	142	94	95	511	0.360777497724175	0.569312344840936	ameloblastin	http://www.ncbi.nlm.nih.gov/gene/?term=258
AMBP	protein_coding	chr9:116822407-116840752	-	253	245	148	216	178	1011	0.210431876783919	0.578243254640171	alpha-1-microglobulin/bikunin precursor	http://www.ncbi.nlm.nih.gov/gene/?term=259
AMBRA1	protein_coding	chr11:46417962-46615619	-	557	315	382	447	498	1928	0.380025105978858	0.200695821584061	autophagy and beclin 1 regulator 1	http://www.ncbi.nlm.nih.gov/gene/?term=55626
AMD1	protein_coding	chr6:111135824-111216916	+	179	588	236	273	165	798	-0.530559910986911	0.25689248012752	adenosylmethionine decarboxylase 1	http://www.ncbi.nlm.nih.gov/gene/?term=262
AMD1P2	pseudogene	chrX:155057759-155059490	-	0	0	1	0	0	0	-1.47837210990117	0.717124782945416	adenosylmethionine decarboxylase 1 pseudogene 2	http://www.ncbi.nlm.nih.gov/gene/?term=263
AMD1P3	pseudogene	chr5:43586465-43588924	-	32	35	41	33	32	42	-0.452377779151867	0.593941301621003	adenosylmethionine decarboxylase 1 pseudogene 3	http://www.ncbi.nlm.nih.gov/gene/?term=728931
AMD1P4	pseudogene	chr6:11861659-11862932	-	18	14	52	30	65	8	0.147855830578267	0.892946370491544	adenosylmethionine decarboxylase 1 pseudogene 4	http://www.ncbi.nlm.nih.gov/gene/?term=100129761
AMDHD1	protein_coding	chr12:96337071-96362370	+	54	49	80	76	50	345	0.422705957448035	0.4736429695698	amidohydrolase domain containing 1	http://www.ncbi.nlm.nih.gov/gene/?term=144193
AMDHD2	protein_coding	chr16:2570346-2580955	+	395	194	193	270	153	1315	0.223081392767355	0.592750970251557	amidohydrolase domain containing 2	http://www.ncbi.nlm.nih.gov/gene/?term=51005
AMELX	protein_coding	chrX:11311533-11318881	+	12	50	55	23	98	146	0.406956138076137	0.618117658908248	amelogenin, X-linked	http://www.ncbi.nlm.nih.gov/gene/?term=265
AMER1	protein_coding	chrX:63404997-63425624	-	315	441	291	457	294	1424	0.246521782430871	0.490369801175116	APC membrane recruitment protein 1	http://www.ncbi.nlm.nih.gov/gene/?term=139285
AMER2	protein_coding	chr13:25735817-25746421	-	393	402	388	359	259	1271	-0.156965858276014	0.630092702276547	APC membrane recruitment protein 2	http://www.ncbi.nlm.nih.gov/gene/?term=219287
AMER3	protein_coding	chr2:131513077-131525707	+	616	449	205	379	538	1311	0.122100328166556	0.731447572328559	APC membrane recruitment protein 3	http://www.ncbi.nlm.nih.gov/gene/?term=205147
AMFR	protein_coding	chr16:56395364-56459450	-	171	349	310	542	279	1212	0.571658836655204	0.165463680955215	autocrine motility factor receptor	http://www.ncbi.nlm.nih.gov/gene/?term=267
AMH	protein_coding	chr19:2249278-2252072	+	417	307	103	282	141	489	-0.401927882892675	0.392562951624238	anti-Mullerian hormone	http://www.ncbi.nlm.nih.gov/gene/?term=268
AMHR2	protein_coding	chr12:53817639-53825456	+	246	382	164	159	227	1037	-0.135582118879273	0.739272453568968	anti-Mullerian hormone receptor type 2	http://www.ncbi.nlm.nih.gov/gene/?term=269
AMIGO1	protein_coding	chr1:110049446-110052336	-	248	114	95	161	317	1107	0.928653269979083	0.0214387167627437	adhesion molecule with Ig like domain 1	http://www.ncbi.nlm.nih.gov/gene/?term=57463
AMIGO2	protein_coding	chr12:47469490-47473734	-	187	81	189	65	92	533	-0.419289144007711	0.393776355309096	adhesion molecule with Ig like domain 2	http://www.ncbi.nlm.nih.gov/gene/?term=347902
AMIGO3	protein_coding	chr3:49754267-49757238	-	338	210	171	192	306	1530	0.515917578048564	0.173081889011256	adhesion molecule with Ig like domain 3	http://www.ncbi.nlm.nih.gov/gene/?term=386724
AMMECR1	protein_coding	chrX:109437414-109683461	-	206	205	65	191	44	262	-0.455575504044744	0.442755400309597	Alport syndrome, mental retardation, midface hypoplasia and elliptocytosis chromosomal region gene 1	http://www.ncbi.nlm.nih.gov/gene/?term=9949
AMMECR1L	protein_coding	chr2:128619204-128643514	-	330	88	311	141	129	381	-0.814963902162373	0.0686464138158987	AMMECR1 like	http://www.ncbi.nlm.nih.gov/gene/?term=83607
AMN	protein_coding	chr14:103388993-103397179	+	465	322	167	372	234	664	-0.124996303969368	0.753899875704706	amnion associated transmembrane protein	http://www.ncbi.nlm.nih.gov/gene/?term=81693
AMN1	protein_coding	chr12:31824071-31882108	-	36	75	84	20	68	219	-0.354773134403056	0.60752508915328	antagonist of mitotic exit network 1 homolog	http://www.ncbi.nlm.nih.gov/gene/?term=196394
AMOT	protein_coding	chrX:112018105-112084043	-	273	145	219	312	326	1075	0.685684072003311	0.0299594808863951	angiomotin	http://www.ncbi.nlm.nih.gov/gene/?term=154796
AMOTL1	protein_coding	chr11:94501508-94609918	+	653	547	522	480	686	2140	0.131039097650038	0.634063128021907	angiomotin like 1	http://www.ncbi.nlm.nih.gov/gene/?term=154810
AMOTL2	protein_coding	chr3:134074187-134094259	-	586	210	497	393	484	1520	0.14064687305942	0.684865895756558	angiomotin like 2	http://www.ncbi.nlm.nih.gov/gene/?term=51421
AMPD1	protein_coding	chr1:115215719-115238239	-	116	0	80	71	176	721	1.37529189827117	0.402745540437773	adenosine monophosphate deaminase 1	http://www.ncbi.nlm.nih.gov/gene/?term=270
AMPD2	protein_coding	chr1:110162435-110174677	+	653	538	485	401	623	2674	0.19684087701443	0.540524666512027	adenosine monophosphate deaminase 2	http://www.ncbi.nlm.nih.gov/gene/?term=271
AMPD3	protein_coding	chr11:10471868-10529126	+	531	615	329	465	549	1946	0.17577664891338	0.588149023983636	adenosine monophosphate deaminase 3	http://www.ncbi.nlm.nih.gov/gene/?term=272
AMPH	protein_coding	chr7:38423297-38671167	-	293	154	174	149	333	1246	0.547719700459895	0.151064537021679	amphiphysin	http://www.ncbi.nlm.nih.gov/gene/?term=273
AMT	protein_coding	chr3:49454211-49460111	-	229	156	37	134	174	708	0.416450315501969	0.421000205702918	aminomethyltransferase	http://www.ncbi.nlm.nih.gov/gene/?term=275
AMTN	protein_coding	chr4:71384289-71398460	+	78	18	49	39	42	126	-0.163087632257572	0.825649730091736	amelotin	http://www.ncbi.nlm.nih.gov/gene/?term=401138
AMY1A	protein_coding	chr1:104198141-104207173	+	0	2	0	0	0	39	2.59448926445429	0.457457572513984	amylase, alpha 1A (salivary)	http://www.ncbi.nlm.nih.gov/gene/?term=276
AMY1B	protein_coding	chr1:104230041-104238889	-	0	0	3	0	1	38	2.12704033543907	0.493141398952808	amylase, alpha 1B (salivary)	http://www.ncbi.nlm.nih.gov/gene/?term=277
AMY1C	protein_coding	chr1:104292276-104301314	+	12	2	0	0	0	47	0.325968755329101	0.905179760121407	amylase, alpha 1C (salivary)	http://www.ncbi.nlm.nih.gov/gene/?term=278
AMY2A	protein_coding	chr1:104159954-104168402	+	0	17	3	8	18	107	1.49412257141253	0.342219493745376	amylase, alpha 2A (pancreatic)	http://www.ncbi.nlm.nih.gov/gene/?term=279
AMY2B	protein_coding	chr1:104097266-104122156	+	21	9	57	33	102	242	1.25719817827131	0.116565723530063	amylase, alpha 2B (pancreatic)	http://www.ncbi.nlm.nih.gov/gene/?term=280
AMYP1	pseudogene	chr1:104256342-104262527	+	0	0	1	0	7	123	5.46309245817684	0.0250122766271146	amylase, alpha pseudogene 1	http://www.ncbi.nlm.nih.gov/gene/?term=281
AMZ1	protein_coding	chr7:2719156-2804759	+	756	525	282	434	437	1124	-0.276556498142844	0.421482161848758	archaelysin family metallopeptidase 1	http://www.ncbi.nlm.nih.gov/gene/?term=155185
AMZ2	protein_coding	chr17:66202270-66253305	+	166	203	212	208	185	479	-0.0679384701218964	0.852649904716698	archaelysin family metallopeptidase 2	http://www.ncbi.nlm.nih.gov/gene/?term=51321
AMZ2P1	misc_RNA	chr17:62962668-62971703	-	122	116	59	100	115	160	-0.131063036057117	0.802681309267858	archaelysin family metallopeptidase 2 pseudogene 1	http://www.ncbi.nlm.nih.gov/gene/?term=201283
AMZ2P2	pseudogene	chr6:159146722-159147840	-	13	0	10	39	106	92	2.95567285833447	0.00567257682994519	archaelysin family metallopeptidase 2 pseudogene 2	http://www.ncbi.nlm.nih.gov/gene/?term=100421018
ANAPC1	protein_coding	chr2:112525214-112641741	-	206	215	245	185	196	991	0.0990629053145995	0.782440131519644	anaphase promoting complex subunit 1	http://www.ncbi.nlm.nih.gov/gene/?term=64682
ANAPC10	protein_coding	chr4:145915727-146019693	-	69	29	57	8	2	197	-0.965600604129517	0.355851462559424	anaphase promoting complex subunit 10	http://www.ncbi.nlm.nih.gov/gene/?term=10393
ANAPC11	protein_coding	chr17:79848666-79858409	+	224	159	116	155	123	356	-0.277134533903009	0.491012933242291	anaphase promoting complex subunit 11	http://www.ncbi.nlm.nih.gov/gene/?term=51529
ANAPC13	protein_coding	chr3:134196546-134204865	-	20	50	111	46	92	246	0.204712164298109	0.768202553704099	anaphase promoting complex subunit 13	http://www.ncbi.nlm.nih.gov/gene/?term=25847
ANAPC15	protein_coding	chr11:71817422-71823826	-	206	128	143	68	101	432	-0.580105719943834	0.170526306311309	anaphase promoting complex subunit 15	http://www.ncbi.nlm.nih.gov/gene/?term=25906
ANAPC16	protein_coding	chr10:73975758-73995618	+	161	94	189	115	94	249	-0.568025983511089	0.205381970406567	anaphase promoting complex subunit 16	http://www.ncbi.nlm.nih.gov/gene/?term=119504
ANAPC1P1	misc_RNA	chr2:87088948-87122165	+	25	85	41	43	85	348	0.617863834022937	0.359894343385201	anaphase promoting complex subunit 1 pseudogene 1	http://www.ncbi.nlm.nih.gov/gene/?term=100286979
ANAPC2	protein_coding	chr9:140069236-140083057	-	685	458	226	442	278	1956	0.0766134400161652	0.851218111253406	anaphase promoting complex subunit 2	http://www.ncbi.nlm.nih.gov/gene/?term=29882
ANAPC4	protein_coding	chr4:25378848-25420120	+	122	61	134	40	231	701	0.636827523258735	0.252597273059265	anaphase promoting complex subunit 4	http://www.ncbi.nlm.nih.gov/gene/?term=29945
ANAPC5	protein_coding	chr12:121746048-121792012	-	287	210	254	327	165	960	0.173683634028655	0.642232350514273	anaphase promoting complex subunit 5	http://www.ncbi.nlm.nih.gov/gene/?term=51433
ANAPC7	protein_coding	chr12:110810705-110841535	-	232	48	104	146	165	512	0.416868279463513	0.388481257042547	anaphase promoting complex subunit 7	http://www.ncbi.nlm.nih.gov/gene/?term=51434
ANG	protein_coding	chr14:21152336-21162345	+	92	48	81	49	226	205	0.585695603384864	0.320272205520264	angiogenin	http://www.ncbi.nlm.nih.gov/gene/?term=283
ANGEL1	protein_coding	chr14:77253586-77279283	-	411	85	200	245	240	858	0.242780049946573	0.572888575614417	angel homolog 1	http://www.ncbi.nlm.nih.gov/gene/?term=23357
ANGEL2	protein_coding	chr1:213165524-213189217	-	167	83	173	96	198	594	0.219458676691017	0.605288896697201	angel homolog 2	http://www.ncbi.nlm.nih.gov/gene/?term=90806
ANGPT1	protein_coding	chr8:108261710-108510283	-	112	154	247	100	201	453	-0.236566046578637	0.586925123393991	angiopoietin 1	http://www.ncbi.nlm.nih.gov/gene/?term=284
ANGPT2	protein_coding	chr8:6357172-6420784	-	76	124	126	91	237	635	0.663865677072167	0.145778361406007	angiopoietin 2	http://www.ncbi.nlm.nih.gov/gene/?term=285
ANGPT4	protein_coding	chr20:850542-896977	-	324	294	299	311	281	1292	0.179764217709382	0.566600222524799	angiopoietin 4	http://www.ncbi.nlm.nih.gov/gene/?term=51378
ANGPTL1	protein_coding	chr1:178818670-178840215	-	59	66	121	31	126	462	0.276917363217962	0.648045735477852	angiopoietin like 1	http://www.ncbi.nlm.nih.gov/gene/?term=9068
ANGPTL2	protein_coding	chr9:129849628-129885044	-	444	189	258	245	425	1057	0.23062544673939	0.486101920439303	angiopoietin like 2	http://www.ncbi.nlm.nih.gov/gene/?term=23452
ANGPTL3	protein_coding	chr1:63063158-63071976	+	30	14	52	10	44	156	0.107863716253542	0.906434569651382	angiopoietin like 3	http://www.ncbi.nlm.nih.gov/gene/?term=27329
ANGPTL4	protein_coding	chr19:8429011-8439259	+	430	193	108	257	281	666	0.134605215337652	0.743993622398795	angiopoietin like 4	http://www.ncbi.nlm.nih.gov/gene/?term=51129
ANGPTL5	protein_coding	chr11:101761405-101787253	-	0	13	20	13	69	189	1.99360266314633	0.0917445411339032	angiopoietin like 5	http://www.ncbi.nlm.nih.gov/gene/?term=253935
ANGPTL6	protein_coding	chr19:10203013-10213425	-	100	124	132	135	106	492	0.196189092200237	0.650662984804835	angiopoietin like 6	http://www.ncbi.nlm.nih.gov/gene/?term=83854
ANGPTL7	protein_coding	chr1:11249346-11256038	+	110	79	74	98	140	713	0.875705962614717	0.0537328458119088	angiopoietin like 7	http://www.ncbi.nlm.nih.gov/gene/?term=10218
ANGPTL8	protein_coding	chr19:11350295-11352619	+	181	182	106	145	219	372	0.0514759389046002	0.89706006480881	angiopoietin like 8	http://www.ncbi.nlm.nih.gov/gene/?term=55908
ANHX	protein_coding	chr12:133794898-133812422	-	391	160	106	191	347	903	0.406926029591382	0.320956174002913	anomalous homeobox	http://www.ncbi.nlm.nih.gov/gene/?term=647589
ANK1	protein_coding	chr8:41510744-41754280	-	1627	1129	940	1722	962	4882	0.293630346663468	0.430552752000283	ankyrin 1	http://www.ncbi.nlm.nih.gov/gene/?term=286
ANK2	protein_coding	chr4:113739239-114304896	+	531	514	682	393	952	3855	0.571508241539604	0.132869112369369	ankyrin 2	http://www.ncbi.nlm.nih.gov/gene/?term=287
ANK3	protein_coding	chr10:61786056-62493284	-	479	362	915	545	1021	2884	0.494763654487359	0.194689688172249	ankyrin 3	http://www.ncbi.nlm.nih.gov/gene/?term=288
ANKAR	protein_coding	chr2:190540711-190611376	+	42	13	142	35	52	469	0.287039537841981	0.720304889116238	ankyrin and armadillo repeat containing	http://www.ncbi.nlm.nih.gov/gene/?term=150709
ANKDD1A	protein_coding	chr15:65204101-65251042	+	230	275	238	200	286	1076	0.171119975737411	0.607238049548462	ankyrin repeat and death domain containing 1A	http://www.ncbi.nlm.nih.gov/gene/?term=348094
ANKDD1B	protein_coding	chr5:74907301-74967671	+	182	74	129	98	89	487	-0.0773527535215721	0.868215870460884	ankyrin repeat and death domain containing 1B	http://www.ncbi.nlm.nih.gov/gene/?term=728780
ANKEF1	protein_coding	chr20:10015647-10037410	+	93	143	75	158	118	618	0.641063478517837	0.163361134398865	ankyrin repeat and EF-hand domain containing 1	http://www.ncbi.nlm.nih.gov/gene/?term=63926
ANKFN1	protein_coding	chr17:54230836-54560007	+	117	112	149	49	92	730	0.0116978234513225	0.982827443795535	ankyrin repeat and fibronectin type III domain containing 1	http://www.ncbi.nlm.nih.gov/gene/?term=162282
ANKFY1	protein_coding	chr17:4067112-4167290	-	610	298	372	439	536	1852	0.359668690072331	0.235768238057673	ankyrin repeat and FYVE domain containing 1	http://www.ncbi.nlm.nih.gov/gene/?term=51479
ANKH	protein_coding	chr5:14704909-14871887	-	306	260	283	390	377	891	0.347622722861395	0.251284609045295	ANKH inorganic pyrophosphate transport regulator	http://www.ncbi.nlm.nih.gov/gene/?term=56172
ANKHD1	protein_coding	chr5:139781399-139919441	+	298	299	335	327	393	1913	0.541626269907707	0.101801355880489	ankyrin repeat and KH domain containing 1	http://www.ncbi.nlm.nih.gov/gene/?term=54882
ANKHD1-EIF4EBP3	protein_coding	chr5:139781399-139929163	+	367	308	316	364	364	2010	0.517200389746541	0.117361138451838	ANKHD1-EIF4EBP3 readthrough	http://www.ncbi.nlm.nih.gov/gene/?term=404734
ANKIB1	protein_coding	chr7:91875548-92030698	+	146	331	217	187	207	1095	0.0937967931779006	0.823930572717967	ankyrin repeat and IBR domain containing 1	http://www.ncbi.nlm.nih.gov/gene/?term=54467
ANKK1	protein_coding	chr11:113258513-113271140	+	611	290	189	291	348	1349	0.0645856678418257	0.8627155477684	ankyrin repeat and kinase domain containing 1	http://www.ncbi.nlm.nih.gov/gene/?term=255239
ANKLE1	protein_coding	chr19:17392454-17398455	+	313	341	178	243	180	1074	-0.0608224736494961	0.874513822249278	ankyrin repeat and LEM domain containing 1	http://www.ncbi.nlm.nih.gov/gene/?term=126549
ANKLE2	protein_coding	chr12:133302253-133338474	-	370	221	270	146	191	1374	-0.0849939885177321	0.835585321331087	ankyrin repeat and LEM domain containing 2	http://www.ncbi.nlm.nih.gov/gene/?term=23141
ANKMY1	protein_coding	chr2:241418839-241500527	-	787	310	354	383	286	2290	0.0645208312962557	0.874426015128991	ankyrin repeat and MYND domain containing 1	http://www.ncbi.nlm.nih.gov/gene/?term=51281
ANKMY2	protein_coding	chr7:16639401-16685442	-	111	26	61	43	75	551	0.671868721997508	0.303189932712688	ankyrin repeat and MYND domain containing 2	http://www.ncbi.nlm.nih.gov/gene/?term=57037
ANKRA2	protein_coding	chr5:72848025-72861511	-	63	62	41	36	18	254	-0.213926207496863	0.773345102708944	ankyrin repeat family A member 2	http://www.ncbi.nlm.nih.gov/gene/?term=57763
ANKRD1	protein_coding	chr10:92671857-92681032	-	172	104	109	64	128	456	-0.146667897843505	0.742473200261954	ankyrin repeat domain 1	http://www.ncbi.nlm.nih.gov/gene/?term=27063
ANKRD10	protein_coding	chr13:111530887-111567454	-	60	61	157	117	148	728	0.846670556015311	0.0984840764913975	ankyrin repeat domain 10	http://www.ncbi.nlm.nih.gov/gene/?term=55608
ANKRD11	protein_coding	chr16:89334029-89556969	-	1199	1019	824	794	1071	4214	0.113984072333391	0.71728160381988	ankyrin repeat domain 11	http://www.ncbi.nlm.nih.gov/gene/?term=29123
ANKRD12	protein_coding	chr18:9136751-9285983	+	294	589	416	561	243	1170	-0.100254193434936	0.811558648005719	ankyrin repeat domain 12	http://www.ncbi.nlm.nih.gov/gene/?term=23253
ANKRD13A	protein_coding	chr12:110437235-110477237	+	304	245	314	131	162	819	-0.595874620376387	0.0958120208983046	ankyrin repeat domain 13A	http://www.ncbi.nlm.nih.gov/gene/?term=88455
ANKRD13B	protein_coding	chr17:27920527-27941779	+	498	331	240	350	313	1803	0.292673540932989	0.410177287639337	ankyrin repeat domain 13B	http://www.ncbi.nlm.nih.gov/gene/?term=124930
ANKRD13C	protein_coding	chr1:70724685-70820417	-	229	50	102	131	133	694	0.472876018043493	0.342956650391786	ankyrin repeat domain 13C	http://www.ncbi.nlm.nih.gov/gene/?term=81573
ANKRD13D	protein_coding	chr11:67056762-67069955	+	519	417	326	371	277	1702	-0.0106642867755988	0.975430950124693	ankyrin repeat domain 13D	http://www.ncbi.nlm.nih.gov/gene/?term=338692
ANKRD16	protein_coding	chr10:5903689-5931860	-	219	129	138	155	170	722	0.261616116918992	0.476526382794889	ankyrin repeat domain 16	http://www.ncbi.nlm.nih.gov/gene/?term=54522
ANKRD17	protein_coding	chr4:73939683-74124515	-	324	473	404	397	387	2020	0.269137980325907	0.44166309474668	ankyrin repeat domain 17	http://www.ncbi.nlm.nih.gov/gene/?term=26057
ANKRD18A	protein_coding	chr9:38571361-38620657	-	63	154	217	105	153	840	0.254750038976816	0.621416252821841	ankyrin repeat domain 18A	http://www.ncbi.nlm.nih.gov/gene/?term=253650
ANKRD18B	protein_coding	chr9:33524411-33573001	+	101	118	186	43	166	960	0.333368302098577	0.552241262144379	ankyrin repeat domain 18B	http://www.ncbi.nlm.nih.gov/gene/?term=441459
ANKRD18CP	misc_RNA	chr9:99918175-100001024	-	67	81	132	87	190	423	0.526765724470311	0.271180976861677	ankyrin repeat domain 18C, pseudogene	http://www.ncbi.nlm.nih.gov/gene/?term=101926917
ANKRD18DP	misc_RNA	chr3:197784402-197807542	-	114	95	129	73	75	216	-0.606293118092399	0.189895370296365	ankyrin repeat domain 18D, pseudogene	http://www.ncbi.nlm.nih.gov/gene/?term=348840
ANKRD19P	misc_RNA	chr9:95571893-95600739	+	267	129	136	85	79	607	-0.471562661403393	0.315815686495244	ankyrin repeat domain 19, pseudogene	http://www.ncbi.nlm.nih.gov/gene/?term=138649
ANKRD2	protein_coding	chr10:99332198-99343653	+	298	306	164	203	273	905	0.024061184214455	0.944374872086764	ankyrin repeat domain 2	http://www.ncbi.nlm.nih.gov/gene/?term=26287
ANKRD20A1	protein_coding	chr9:67926761-67969840	+	2	26	21	23	1	137	0.484275176266312	0.722264308281642	ankyrin repeat domain 20 family member A1	http://www.ncbi.nlm.nih.gov/gene/?term=84210
ANKRD20A11P	misc_RNA	chr21:15316090-15352765	-	119	41	80	125	166	121	0.509134754742588	0.390410840680328	ankyrin repeat domain 20 family member A11, pseudogene	http://www.ncbi.nlm.nih.gov/gene/?term=391267
ANKRD20A12P	misc_RNA	chr1:142697421-142713605	-	30	14	16	14	18	35	-0.415661817108766	0.709351711899671	ankyrin repeat domain 20 family member A12, pseudogene	http://www.ncbi.nlm.nih.gov/gene/?term=100874392
ANKRD20A13P	pseudogene	chr1:143209182-143213260	-	0	0	12	1	51	129	2.84087005920363	0.101139977420226	ankyrin repeat domain 20 family member A13, pseudogene	http://www.ncbi.nlm.nih.gov/gene/?term=100132733
ANKRD20A14P	pseudogene	chr1:142823385-142827432	+	0	29	69	21	104	70	0.430533772913655	0.707967631812573	ankyrin repeat domain 20 family member A14, pseudogene	http://www.ncbi.nlm.nih.gov/gene/?term=100533719
ANKRD20A15P	pseudogene	chr1:143375106-143379161	+	0	10	22	4	15	80	0.400836864263589	0.801983147713414	ankyrin repeat domain 20 family member A15, pseudogene	http://www.ncbi.nlm.nih.gov/gene/?term=100533720
ANKRD20A16P	pseudogene	chr21:9765960-9770009	+	13	23	2	0	19	9	-0.94902683038789	0.596713291692164	ankyrin repeat domain 20 family member A16, pseudogene	http://www.ncbi.nlm.nih.gov/gene/?term=100421427
ANKRD20A17P	pseudogene	chr4:49503965-49508043	-	0	22	71	8	48	116	-0.116460148072811	0.925579322102488	ankyrin repeat domain 20 family member A17, pseudogene	http://www.ncbi.nlm.nih.gov/gene/?term=100421363
ANKRD20A18P	pseudogene	chr21:15436571-15441409	+	59	30	52	17	81	107	-0.119218438843349	0.874820036814741	ankyrin repeat domain 20 family member A18, pseudogene	http://www.ncbi.nlm.nih.gov/gene/?term=391269
ANKRD20A19P	misc_RNA	chr13:24481423-24523454	-	483	203	195	312	260	197	-0.373162441741139	0.45421005000612	ankyrin repeat domain 20 family member A19, pseudogene	http://www.ncbi.nlm.nih.gov/gene/?term=400110
ANKRD20A2	protein_coding	chr9:42368303-42411410	+	59	0	29	69	135	88	1.4850570953557	0.138274043144674	ankyrin repeat domain 20 family member A2	http://www.ncbi.nlm.nih.gov/gene/?term=441430
ANKRD20A20P	pseudogene	chr9:69423200-69448577	+	0	0	52	16	13	45	-0.281028404138986	0.871679090956019	ankyrin repeat domain 20 family member A20, pseudogene	http://www.ncbi.nlm.nih.gov/gene/?term=728788
ANKRD20A3	protein_coding	chr9:43089972-43133510	-	28	44	9	45	4	133	0.277817153476177	0.794527776087959	ankyrin repeat domain 20 family member A3	http://www.ncbi.nlm.nih.gov/gene/?term=441425
ANKRD20A4	protein_coding	chr9:69381981-69425109	+	13	20	38	13	62	127	0.630110029394552	0.496722323899422	ankyrin repeat domain 20 family member A4	http://www.ncbi.nlm.nih.gov/gene/?term=728747
ANKRD20A5P	misc_RNA	chr18:14179096-14227049	+	103	102	63	38	94	600	0.300831454701883	0.605522320898373	ankyrin repeat domain 20 family member A5, pseudogene	http://www.ncbi.nlm.nih.gov/gene/?term=440482
ANKRD20A6P	pseudogene	chrY:13329138-13329496	+	35	0	11	12	6	42	-0.341605383114146	0.83057891627887	ankyrin repeat domain 20 family member A6, pseudogene	http://www.ncbi.nlm.nih.gov/gene/?term=728157
ANKRD20A7P	pseudogene	chr9:44075380-44118556	-	45	98	132	68	87	200	-0.359244653218456	0.527284922941435	ankyrin repeat domain 20 family member A7, pseudogene	http://www.ncbi.nlm.nih.gov/gene/?term=653436
ANKRD20A8P	misc_RNA	chr2:95426673-95522820	-	49	81	112	104	95	440	0.498050867487668	0.338446970614808	ankyrin repeat domain 20 family member A8, pseudogene	http://www.ncbi.nlm.nih.gov/gene/?term=729171
ANKRD20A9P	misc_RNA	chr13:19385283-19446107	-	32	32	65	27	48	243	0.249037753480191	0.734113128254738	ankyrin repeat domain 20 family member A9, pseudogene	http://www.ncbi.nlm.nih.gov/gene/?term=284232
ANKRD22	protein_coding	chr10:90579656-90611732	-	12	82	143	23	109	246	-0.279464525209543	0.721163197626645	ankyrin repeat domain 22	http://www.ncbi.nlm.nih.gov/gene/?term=118932
ANKRD23	protein_coding	chr2:97503651-97509758	-	498	220	199	218	348	1008	0.0242221326902497	0.945230909881522	ankyrin repeat domain 23	http://www.ncbi.nlm.nih.gov/gene/?term=200539
ANKRD24	protein_coding	chr19:4183351-4224811	+	677	632	360	542	653	1703	0.0952160634810505	0.758897247210797	ankyrin repeat domain 24	http://www.ncbi.nlm.nih.gov/gene/?term=170961
ANKRD26	protein_coding	chr10:27293045-27389427	-	111	100	190	54	185	1053	0.516785759830297	0.338789805423352	ankyrin repeat domain 26	http://www.ncbi.nlm.nih.gov/gene/?term=22852
ANKRD26P1	misc_RNA	chr16:46503249-46603009	-	235	220	174	129	155	636	-0.328637481972596	0.354752424830946	ankyrin repeat domain 26 pseudogene 1	http://www.ncbi.nlm.nih.gov/gene/?term=124149
ANKRD26P3	misc_RNA	chr13:19836940-19919113	-	58	130	109	73	276	45	0.167520874603252	0.81796203365864	ankyrin repeat domain 26 pseudogene 3	http://www.ncbi.nlm.nih.gov/gene/?term=100101938
ANKRD27	protein_coding	chr19:33087907-33166102	-	387	350	413	351	462	1647	0.244008276967121	0.403880023158449	ankyrin repeat domain 27	http://www.ncbi.nlm.nih.gov/gene/?term=84079
ANKRD28	protein_coding	chr3:15708743-15901053	-	263	259	331	257	219	1032	-0.0419269383331996	0.90136707241952	ankyrin repeat domain 28	http://www.ncbi.nlm.nih.gov/gene/?term=23243
ANKRD29	protein_coding	chr18:21178890-21242849	-	133	146	104	46	148	332	-0.374546382559245	0.436203568545193	ankyrin repeat domain 29	http://www.ncbi.nlm.nih.gov/gene/?term=147463
ANKRD30A	protein_coding	chr10:37414785-37521495	+	76	106	164	31	298	909	0.774689895790688	0.196536159415326	ankyrin repeat domain 30A	http://www.ncbi.nlm.nih.gov/gene/?term=91074
ANKRD30B	protein_coding	chr18:14748239-14852737	+	149	36	163	88	101	670	0.289498191116967	0.606336107072637	ankyrin repeat domain 30B	http://www.ncbi.nlm.nih.gov/gene/?term=374860
ANKRD30BL	misc_RNA	chr2:132905164-133015542	-	269	58	157	161	114	176	-0.428055147341276	0.433512476230946	ankyrin repeat domain 30B like	http://www.ncbi.nlm.nih.gov/gene/?term=554226
ANKRD30BP2	misc_RNA	chr21:14410487-14490572	+	163	227	175	143	324	339	-0.021138038134759	0.960282250506782	ankyrin repeat domain 30B pseudogene 2	http://www.ncbi.nlm.nih.gov/gene/?term=149992
ANKRD30BP3	misc_RNA	chr10:45650110-45681489	+	17	41	39	47	33	62	0.0404873171477172	0.962414689371952	ankyrin repeat domain 30B pseudogene 3	http://www.ncbi.nlm.nih.gov/gene/?term=338579
ANKRD31	protein_coding	chr5:74364122-74532703	-	166	92	133	40	165	686	0.140273892584539	0.790271188372808	ankyrin repeat domain 31	http://www.ncbi.nlm.nih.gov/gene/?term=256006
ANKRD33	protein_coding	chr12:52281793-52285505	+	332	249	161	237	212	1041	0.14746203174166	0.681121827186409	ankyrin repeat domain 33	http://www.ncbi.nlm.nih.gov/gene/?term=341405
ANKRD33B	protein_coding	chr5:10564435-10657928	+	651	500	508	536	540	768	-0.286311757543464	0.40719802885134	ankyrin repeat domain 33B	http://www.ncbi.nlm.nih.gov/gene/?term=651746
ANKRD34A	protein_coding	chr1:145470508-145475647	+	309	222	137	162	316	1041	0.317120134477919	0.392713015796243	ankyrin repeat domain 34A	http://www.ncbi.nlm.nih.gov/gene/?term=284615
ANKRD34B	protein_coding	chr5:79852574-79866304	-	109	242	91	78	240	364	-0.0978986746200537	0.847905566168605	ankyrin repeat domain 34B	http://www.ncbi.nlm.nih.gov/gene/?term=340120
ANKRD34C	protein_coding	chr15:79575146-79590581	+	232	44	150	80	267	522	0.310394752165564	0.554450302647106	ankyrin repeat domain 34C	http://www.ncbi.nlm.nih.gov/gene/?term=390616
ANKRD34C-AS1	lncRNA	chr15:79484049-79576287	-	99	51	64	68	70	89	-0.30757509620737	0.617943172283	ANKRD34C antisense RNA 1	http://www.ncbi.nlm.nih.gov/gene/?term=729911
ANKRD35	protein_coding	chr1:145549209-145568526	+	398	387	332	343	373	1734	0.223891807043483	0.475624575804238	ankyrin repeat domain 35	http://www.ncbi.nlm.nih.gov/gene/?term=148741
ANKRD36	protein_coding	chr2:97779233-97930258	+	100	153	289	65	411	1431	0.718726734694774	0.395804460668418	ankyrin repeat domain 36	http://www.ncbi.nlm.nih.gov/gene/?term=375248
ANKRD36B	protein_coding	chr2:98121261-98206428	-	72	108	151	89	140	710	0.456151998625288	0.352644647049273	ankyrin repeat domain 36B	http://www.ncbi.nlm.nih.gov/gene/?term=57730
ANKRD36BP1	misc_RNA	chr1:168214803-168216668	-	4	11	98	8	1	237	-0.403322079843216	0.75807060919049	ankyrin repeat domain 36B pseudogene 1	http://www.ncbi.nlm.nih.gov/gene/?term=84832
ANKRD36BP2	misc_RNA	chr2:89065419-89106110	+	48	34	75	96	27	243	0.446270609149963	0.520168411034859	ankyrin repeat domain 36B pseudogene 2	http://www.ncbi.nlm.nih.gov/gene/?term=645784
ANKRD36C	protein_coding	chr2:96515296-96658068	-	141	222	337	127	376	1794	0.587114872231401	0.216315359114411	ankyrin repeat domain 36C	http://www.ncbi.nlm.nih.gov/gene/?term=400986
ANKRD37	protein_coding	chr4:186317840-186321399	+	113	54	60	32	25	163	-0.950827019609629	0.144161682944036	ankyrin repeat domain 37	http://www.ncbi.nlm.nih.gov/gene/?term=353322
ANKRD39	protein_coding	chr2:97513722-97523756	-	226	131	36	114	37	427	-0.303084826367209	0.632817721195988	ankyrin repeat domain 39	http://www.ncbi.nlm.nih.gov/gene/?term=51239
ANKRD40	protein_coding	chr17:48770551-48785270	-	89	297	279	158	174	342	-0.629867512297916	0.189194932874899	ankyrin repeat domain 40	http://www.ncbi.nlm.nih.gov/gene/?term=91369
ANKRD42	protein_coding	chr11:82904781-82967141	+	282	179	80	122	192	1048	0.33476365539907	0.470958967548222	ankyrin repeat domain 42	http://www.ncbi.nlm.nih.gov/gene/?term=338699
ANKRD44	protein_coding	chr2:197851386-198175521	-	256	132	255	195	226	814	0.136034642057324	0.699143836445677	ankyrin repeat domain 44	http://www.ncbi.nlm.nih.gov/gene/?term=91526
ANKRD44-IT1	lncRNA	chr2:198115582-198167243	-	77	32	60	37	8	15	-1.62516719707668	0.0861624767459567	ANKRD44 intronic transcript 1	http://www.ncbi.nlm.nih.gov/gene/?term=101927547
ANKRD45	protein_coding	chr1:173577475-173639001	-	105	60	129	47	249	359	0.440478402582085	0.423490730671042	ankyrin repeat domain 45	http://www.ncbi.nlm.nih.gov/gene/?term=339416
ANKRD46	protein_coding	chr8:101521980-101572014	-	141	192	181	90	222	389	-0.276711391854833	0.503271985004209	ankyrin repeat domain 46	http://www.ncbi.nlm.nih.gov/gene/?term=157567
ANKRD49	protein_coding	chr11:94227153-94232744	+	73	54	100	11	39	172	-1.10152126081936	0.120262608402	ankyrin repeat domain 49	http://www.ncbi.nlm.nih.gov/gene/?term=54851
ANKRD50	protein_coding	chr4:125585203-125633887	-	259	179	391	126	252	1024	-0.221740987646384	0.584256064668	ankyrin repeat domain 50	http://www.ncbi.nlm.nih.gov/gene/?term=57182
ANKRD52	protein_coding	chr12:56631591-56652143	-	911	652	650	671	995	2560	0.199073434157977	0.468739394431791	ankyrin repeat domain 52	http://www.ncbi.nlm.nih.gov/gene/?term=283373
ANKRD53	protein_coding	chr2:71205575-71212629	+	202	237	96	166	178	1018	0.364448587008111	0.398249618147861	ankyrin repeat domain 53	http://www.ncbi.nlm.nih.gov/gene/?term=79998
ANKRD54	protein_coding	chr22:38226862-38240353	-	117	323	119	200	138	611	-0.0627851456494034	0.895896423565731	ankyrin repeat domain 54	http://www.ncbi.nlm.nih.gov/gene/?term=129138
ANKRD54P1	pseudogene	chr10:45646690-45647605	-	216	65	63	84	41	102	-0.972857109658977	0.124225058471541	ankyrin repeat domain 54 pseudogene 1	http://www.ncbi.nlm.nih.gov/gene/?term=100419962
ANKRD55	protein_coding	chr5:55395507-55529186	-	102	128	94	124	58	432	0.0459267287643178	0.927992774616048	ankyrin repeat domain 55	http://www.ncbi.nlm.nih.gov/gene/?term=79722
ANKRD6	protein_coding	chr6:90142897-90343553	+	368	288	306	284	451	1186	0.233800207194648	0.407206738890187	ankyrin repeat domain 6	http://www.ncbi.nlm.nih.gov/gene/?term=22881
ANKRD60	protein_coding	chr20:56791182-56803709	-	232	161	255	182	156	511	-0.318925851979836	0.369309067142696	ankyrin repeat domain 60	http://www.ncbi.nlm.nih.gov/gene/?term=140731
ANKRD61	protein_coding	chr7:6071007-6076183	+	31	13	69	10	136	366	1.17102448625292	0.165473571769529	ankyrin repeat domain 61	http://www.ncbi.nlm.nih.gov/gene/?term=100310846
ANKRD62	protein_coding	chr18:12093848-12129763	+	106	86	110	103	111	479	0.324466035688825	0.455488166288138	ankyrin repeat domain 62	http://www.ncbi.nlm.nih.gov/gene/?term=342850
ANKRD62P1-PARP4P3	misc_RNA	chr22:17134598-17156430	-	0	58	17	13	24	119	-0.0946734663218272	0.94152727013955	ANKRD62P1-PARP4P3 readthrough, transcribed pseudogene	http://www.ncbi.nlm.nih.gov/gene/?term=23783
ANKRD63	protein_coding	chr15:40570573-40574787	-	369	347	111	280	227	447	-0.28463566064233	0.520225894519481	ankyrin repeat domain 63	http://www.ncbi.nlm.nih.gov/gene/?term=100131244
ANKRD65	protein_coding	chr1:1353800-1356824	-	259	175	83	267	187	483	0.327438640190114	0.452221018221659	ankyrin repeat domain 65	http://www.ncbi.nlm.nih.gov/gene/?term=441869
ANKRD66	protein_coding	chr6:46714654-46726955	+	71	60	59	75	28	259	0.0600891214382163	0.924817875371126	ankyrin repeat domain 66	http://www.ncbi.nlm.nih.gov/gene/?term=100287718
ANKRD7	protein_coding	chr7:117864712-117882785	+	24	56	15	10	60	132	0.161723922086388	0.861071945162621	ankyrin repeat domain 7	http://www.ncbi.nlm.nih.gov/gene/?term=56311
ANKRD9	protein_coding	chr14:102973198-102976128	-	410	174	84	172	126	267	-0.676670408671907	0.175419476472792	ankyrin repeat domain 9	http://www.ncbi.nlm.nih.gov/gene/?term=122416
ANKS1A	protein_coding	chr6:34857038-35059190	+	753	582	471	572	597	2558	0.193193675821458	0.524465360054414	ankyrin repeat and sterile alpha motif domain containing 1A	http://www.ncbi.nlm.nih.gov/gene/?term=23294
ANKS1B	protein_coding	chr12:99128569-100378432	-	344	547	491	241	390	1585	-0.29201156190662	0.416078940881589	ankyrin repeat and sterile alpha motif domain containing 1B	http://www.ncbi.nlm.nih.gov/gene/?term=56899
ANKS3	protein_coding	chr16:4746511-4784378	-	599	333	212	347	323	1270	0.00241886633384404	0.994564992713634	ankyrin repeat and sterile alpha motif domain containing 3	http://www.ncbi.nlm.nih.gov/gene/?term=124401
ANKS4B	protein_coding	chr16:21245016-21263750	+	146	41	148	84	48	572	0.0161325172568844	0.97873357695479	ankyrin repeat and sterile alpha motif domain containing 4B	http://www.ncbi.nlm.nih.gov/gene/?term=257629
ANKS6	protein_coding	chr9:101494291-101558824	-	650	388	328	454	597	1647	0.264630140363438	0.371850942098258	ankyrin repeat and sterile alpha motif domain containing 6	http://www.ncbi.nlm.nih.gov/gene/?term=203286
ANKUB1	protein_coding	chr3:149479226-149510610	-	72	30	41	71	56	331	0.805123222982918	0.188516895875907	ankyrin repeat and ubiquitin domain containing 1	http://www.ncbi.nlm.nih.gov/gene/?term=389161
ANKZF1	protein_coding	chr2:220094479-220101391	+	357	278	261	162	227	1235	-0.146477622072885	0.687693096549289	ankyrin repeat and zinc finger domain containing 1	http://www.ncbi.nlm.nih.gov/gene/?term=55139
ANLN	protein_coding	chr7:36429412-36493400	+	107	159	126	89	115	849	0.294360457201446	0.546984975540698	anillin actin binding protein	http://www.ncbi.nlm.nih.gov/gene/?term=54443
ANO1	protein_coding	chr11:69924408-70035651	+	849	327	436	382	601	2246	0.151233051846301	0.664803744429453	anoctamin 1	http://www.ncbi.nlm.nih.gov/gene/?term=55107
ANO1-AS2	lncRNA	chr11:69918540-69921454	-	83	45	92	72	88	67	-0.257767977022947	0.694011665018631	ANO1 antisense RNA 2 (head to head)	http://www.ncbi.nlm.nih.gov/gene/?term=100009613
ANO10	protein_coding	chr3:43407818-43733086	-	90	79	217	151	154	591	0.372406794023705	0.430150994622447	anoctamin 10	http://www.ncbi.nlm.nih.gov/gene/?term=55129
ANO2	protein_coding	chr12:5671817-6055398	-	510	360	343	375	644	1798	0.423288292441415	0.141837111551097	anoctamin 2	http://www.ncbi.nlm.nih.gov/gene/?term=57101
ANO3	protein_coding	chr11:26210670-26684836	+	136	73	227	123	329	793	0.682654283154995	0.133279291443616	anoctamin 3	http://www.ncbi.nlm.nih.gov/gene/?term=63982
ANO4	protein_coding	chr12:101188374-101522419	+	188	101	364	146	332	663	0.0634986931179143	0.887357391759813	anoctamin 4	http://www.ncbi.nlm.nih.gov/gene/?term=121601
ANO5	protein_coding	chr11:22214722-22304913	+	99	149	178	109	230	885	0.525056233330243	0.229572754769353	anoctamin 5	http://www.ncbi.nlm.nih.gov/gene/?term=203859
ANO6	protein_coding	chr12:45609770-45834187	+	617	1351	628	1039	612	1450	-0.27088318715891	0.53726256891632	anoctamin 6	http://www.ncbi.nlm.nih.gov/gene/?term=196527
ANO7	protein_coding	chr2:242127924-242164791	+	812	1034	528	585	568	3016	-0.132724427806449	0.717050889432243	anoctamin 7	http://www.ncbi.nlm.nih.gov/gene/?term=50636
ANO8	protein_coding	chr19:17434032-17445638	-	758	609	470	425	602	2167	-0.0569048403682931	0.849485394778928	anoctamin 8	http://www.ncbi.nlm.nih.gov/gene/?term=57719
ANO9	protein_coding	chr11:417930-442011	-	704	483	297	498	249	2331	0.112001513822643	0.788572625795427	anoctamin 9	http://www.ncbi.nlm.nih.gov/gene/?term=338440
ANOS1	protein_coding	chrX:8496915-8700228	-	60	107	127	82	115	397	0.124669202315225	0.801922981200751	anosmin 1	http://www.ncbi.nlm.nih.gov/gene/?term=3730
ANOS2P	pseudogene	chrY:15863535-16031902	+	130	1	186	38	15	182	-1.39413550799142	0.347864744511253	anosmin 2, pseudogene	http://www.ncbi.nlm.nih.gov/gene/?term=3734
ANP32A	protein_coding	chr15:69070874-69113261	-	229	443	209	233	248	1188	-0.0295467479070498	0.940929725911381	acidic nuclear phosphoprotein 32 family member A	http://www.ncbi.nlm.nih.gov/gene/?term=8125
ANP32A-IT1	lncRNA	chr15:69096160-69099440	-	213	60	118	99	157	177	-0.26563279570946	0.610849644086148	ANP32A intronic transcript 1	http://www.ncbi.nlm.nih.gov/gene/?term=80035
ANP32AP1	misc_RNA	chr15:35529527-35530264	+	29	76	23	39	76	187	0.402970924013245	0.57938213230619	acidic nuclear phosphoprotein 32 family member A pseudogene 1	http://www.ncbi.nlm.nih.gov/gene/?term=723972
ANP32B	protein_coding	chr9:100745489-100778225	+	445	899	247	789	247	735	-0.253278704637546	0.75934556089184	acidic nuclear phosphoprotein 32 family member B	http://www.ncbi.nlm.nih.gov/gene/?term=10541
ANP32BP1	pseudogene	chr15:75613923-75615047	-	14	73	76	29	68	156	-0.232476694211487	0.763274345717785	acidic nuclear phosphoprotein 32 family member B pseudogene 1	http://www.ncbi.nlm.nih.gov/gene/?term=646791
ANP32BP3	pseudogene	chr15:81409480-81410681	-	18	14	36	17	110	220	1.48003137190239	0.0740055354716717	acidic nuclear phosphoprotein 32 family member B pseudogene 3	http://www.ncbi.nlm.nih.gov/gene/?term=100652899
ANP32C	protein_coding	chr4:165118159-165118863	-	21	22	64	21	117	304	1.07591248359067	0.162069765080239	acidic nuclear phosphoprotein 32 family member C	http://www.ncbi.nlm.nih.gov/gene/?term=23520
ANP32D	protein_coding	chr12:48866448-48866843	+	15	0	4	17	0	75	1.3644079868967	0.483520548671597	acidic nuclear phosphoprotein 32 family member D	http://www.ncbi.nlm.nih.gov/gene/?term=23519
ANP32E	protein_coding	chr1:150190717-150208504	-	138	129	124	145	182	566	0.404628386683689	0.264118827971663	acidic nuclear phosphoprotein 32 family member E	http://www.ncbi.nlm.nih.gov/gene/?term=81611
ANPEP	protein_coding	chr15:90328126-90358072	-	568	569	391	421	446	3007	0.302585907570552	0.41727274969235	alanyl aminopeptidase, membrane	http://www.ncbi.nlm.nih.gov/gene/?term=290
ANTXR1	protein_coding	chr2:69240276-69476459	+	587	269	408	275	387	1385	-0.133257702973225	0.678076662300384	anthrax toxin receptor 1	http://www.ncbi.nlm.nih.gov/gene/?term=84168
ANTXR2	protein_coding	chr4:80822771-80994626	-	297	215	306	200	388	525	-0.119671402778605	0.734001293928434	anthrax toxin receptor 2	http://www.ncbi.nlm.nih.gov/gene/?term=118429
ANTXRL	protein_coding	chr10:47658233-47701443	+	393	295	174	327	347	1958	0.659711143241284	0.0751170698029787	anthrax toxin receptor like	http://www.ncbi.nlm.nih.gov/gene/?term=195977
ANTXRLP1	misc_RNA	chr10:47590261-47640844	-	56	66	30	62	145	172	0.757562174545836	0.215632064643967	anthrax toxin receptor-like pseudogene 1	http://www.ncbi.nlm.nih.gov/gene/?term=100996567
ANXA1	protein_coding	chr9:75766647-75785309	+	315	185	456	127	771	909	0.254215566700671	0.594120497496168	annexin A1	http://www.ncbi.nlm.nih.gov/gene/?term=301
ANXA10	protein_coding	chr4:169013688-169108893	+	0	13	65	17	89	184	0.962356752005169	0.402570348311012	annexin A10	http://www.ncbi.nlm.nih.gov/gene/?term=11199
ANXA11	protein_coding	chr10:81914880-81965433	-	530	362	424	487	657	1337	0.287739883023279	0.306254428283081	annexin A11	http://www.ncbi.nlm.nih.gov/gene/?term=311
ANXA13	protein_coding	chr8:124693034-124749666	-	69	54	166	92	151	624	0.616004591255529	0.241548465976369	annexin A13	http://www.ncbi.nlm.nih.gov/gene/?term=312
ANXA2	protein_coding	chr15:60639350-60690185	-	811	366	900	256	1244	1989	0.0141624593559866	0.974362099206592	annexin A2	http://www.ncbi.nlm.nih.gov/gene/?term=302
ANXA2P1	misc_RNA	chr4:154228621-154229963	-	117	28	54	48	58	414	0.378420700125937	0.561064578425969	annexin A2 pseudogene 1	http://www.ncbi.nlm.nih.gov/gene/?term=303
ANXA2P2	misc_RNA	chr9:33624223-33625532	+	67	52	77	23	45	533	0.326485954279011	0.645341028863464	annexin A2 pseudogene 2	http://www.ncbi.nlm.nih.gov/gene/?term=304
ANXA2P3	misc_RNA	chr10:66585285-66586634	+	62	72	77	28	84	379	0.138196094440862	0.821468051444415	annexin A2 pseudogene 3	http://www.ncbi.nlm.nih.gov/gene/?term=305
ANXA2R	protein_coding	chr5:43039182-43040447	-	78	59	21	41	23	427	0.448138063245888	0.563001504186865	annexin A2 receptor	http://www.ncbi.nlm.nih.gov/gene/?term=389289
ANXA3	protein_coding	chr4:79472742-79531605	+	181	134	143	143	164	334	-0.111734731915866	0.767826093312737	annexin A3	http://www.ncbi.nlm.nih.gov/gene/?term=306
ANXA4	protein_coding	chr2:69870937-70053609	+	312	203	233	122	193	375	-0.757820841552088	0.0243610756126142	annexin A4	http://www.ncbi.nlm.nih.gov/gene/?term=307
ANXA5	protein_coding	chr4:122589152-122618147	-	185	127	207	189	213	588	0.220485480558468	0.527803911338868	annexin A5	http://www.ncbi.nlm.nih.gov/gene/?term=308
ANXA6	protein_coding	chr5:150480267-150537443	-	493	353	449	498	506	1733	0.315147250573519	0.261455295097167	annexin A6	http://www.ncbi.nlm.nih.gov/gene/?term=309
ANXA7	protein_coding	chr10:75134859-75173843	-	182	87	81	139	201	467	0.545149514101909	0.185563455278401	annexin A7	http://www.ncbi.nlm.nih.gov/gene/?term=310
ANXA8	protein_coding	chr10:48255204-48271369	+	11	3	17	10	38	32	0.868776027743995	0.506488754161769	annexin A8	http://www.ncbi.nlm.nih.gov/gene/?term=653145
ANXA8L1	protein_coding	chr10:47157983-47174180	-	58	96	69	31	34	107	-1.16558735377737	0.0648403375381556	annexin A8 like 1	http://www.ncbi.nlm.nih.gov/gene/?term=728113
ANXA9	protein_coding	chr1:150954499-150968114	+	319	255	219	152	350	993	0.0603552940662564	0.859966740382306	annexin A9	http://www.ncbi.nlm.nih.gov/gene/?term=8416
AOAH	protein_coding	chr7:36552549-36764154	-	297	88	272	117	205	1037	0.0548288797133689	0.90516815824153	acyloxyacyl hydrolase	http://www.ncbi.nlm.nih.gov/gene/?term=313
AOAH-IT1	lncRNA	chr7:36637440-36639726	-	13	64	25	59	67	35	0.364496250025134	0.691093815221297	AOAH intronic transcript 1	http://www.ncbi.nlm.nih.gov/gene/?term=100874264
AOC1	protein_coding	chr7:150549565-150558379	+	250	260	183	201	535	1240	0.694584292832655	0.0494236225433333	amine oxidase, copper containing 1	http://www.ncbi.nlm.nih.gov/gene/?term=26
AOC2	protein_coding	chr17:40996600-41002729	+	253	150	135	153	307	1274	0.736787926490672	0.0571022805990058	amine oxidase, copper containing 2	http://www.ncbi.nlm.nih.gov/gene/?term=314
AOC3	protein_coding	chr17:41003201-41010147	+	300	247	239	333	462	1578	0.757327307994285	0.00914966773943468	amine oxidase, copper containing 3	http://www.ncbi.nlm.nih.gov/gene/?term=8639
AOC4P	misc_RNA	chr17:41019162-41021234	+	89	79	76	120	90	684	0.876028398678624	0.07150186307093	amine oxidase, copper containing 4, pseudogene	http://www.ncbi.nlm.nih.gov/gene/?term=90586
AOX1	protein_coding	chr2:201450731-201536218	+	126	145	267	148	315	1118	0.589749789257292	0.162112928163901	aldehyde oxidase 1	http://www.ncbi.nlm.nih.gov/gene/?term=316
AOX3P-AOX2P	misc_RNA	chr2:201560446-201659638	+	329	218	201	178	233	148	-0.678983898921357	0.153865087740804	AOX3P-AOX2P readthrough	http://www.ncbi.nlm.nih.gov/gene/?term=107161151
AP1AR	protein_coding	chr4:113152895-113194266	+	94	23	213	134	340	342	0.790678290415404	0.197321980110144	adaptor related protein complex 1 associated regulatory protein	http://www.ncbi.nlm.nih.gov/gene/?term=55435
AP1B1	protein_coding	chr22:29723669-29784572	-	794	530	476	522	588	2475	0.139329271184951	0.646919785842077	adaptor related protein complex 1 beta 1 subunit	http://www.ncbi.nlm.nih.gov/gene/?term=162
AP1B1P1	misc_RNA	chr22:32517964-32529456	+	65	10	81	75	50	138	0.207982519372082	0.786752681444051	adaptor related protein complex 1 beta 1 subunit pseudogene 1	http://www.ncbi.nlm.nih.gov/gene/?term=23782
AP1G1	protein_coding	chr16:71762903-71842976	-	236	315	214	221	322	987	0.169241860746738	0.60874597319985	adaptor related protein complex 1 gamma 1 subunit	http://www.ncbi.nlm.nih.gov/gene/?term=164
AP1G2	protein_coding	chr14:24028772-24037045	-	159	225	153	197	288	1359	0.783210625248373	0.0404924391257563	adaptor related protein complex 1 gamma 2 subunit	http://www.ncbi.nlm.nih.gov/gene/?term=8906
AP1M1	protein_coding	chr19:16308665-16346156	+	227	230	197	313	205	1567	0.699251929762304	0.0692021863594343	adaptor related protein complex 1 mu 1 subunit	http://www.ncbi.nlm.nih.gov/gene/?term=8907
AP1M2	protein_coding	chr19:10683347-10697991	-	237	153	217	170	152	779	-0.0236055928403478	0.948664690915346	adaptor related protein complex 1 mu 2 subunit	http://www.ncbi.nlm.nih.gov/gene/?term=10053
AP1S1	protein_coding	chr7:100797686-100804557	+	159	136	97	123	163	978	0.66010356143937	0.126203685949005	adaptor related protein complex 1 sigma 1 subunit	http://www.ncbi.nlm.nih.gov/gene/?term=1174
AP1S2	protein_coding	chrX:15843929-15873137	-	159	364	84	535	140	133	0.322903364153331	0.77729897189267	adaptor related protein complex 1 sigma 2 subunit	http://www.ncbi.nlm.nih.gov/gene/?term=8905
AP1S2P1	pseudogene	chr7:97066887-97067406	+	0	33	20	1	46	0	-0.436194729295136	0.817672957091332	adaptor related protein complex 1 sigma 2 subunit pseudogene 1	http://www.ncbi.nlm.nih.gov/gene/?term=106480305
AP1S3	protein_coding	chr2:224620047-224702319	-	120	243	106	110	117	310	-0.530554885843441	0.254836063784637	adaptor related protein complex 1 sigma 3 subunit	http://www.ncbi.nlm.nih.gov/gene/?term=130340
AP2A1	protein_coding	chr19:50270180-50310369	+	954	602	415	694	450	2639	0.110096116780656	0.763875492883949	adaptor related protein complex 2 alpha 1 subunit	http://www.ncbi.nlm.nih.gov/gene/?term=160
AP2A2	protein_coding	chr11:925809-1012245	+	772	581	432	409	577	2376	0.0139903688801051	0.965215798692609	adaptor related protein complex 2 alpha 2 subunit	http://www.ncbi.nlm.nih.gov/gene/?term=161
AP2B1	protein_coding	chr17:33914282-34053436	+	383	397	352	529	487	2359	0.685038877101444	0.029489810131941	adaptor related protein complex 2 beta 1 subunit	http://www.ncbi.nlm.nih.gov/gene/?term=163
AP2M1	protein_coding	chr3:183892634-183901879	+	470	669	377	577	387	1300	-0.0958573941221066	0.789161310902342	adaptor related protein complex 2 mu 1 subunit	http://www.ncbi.nlm.nih.gov/gene/?term=1173
AP2S1	protein_coding	chr19:47341415-47354252	-	280	339	172	210	300	439	-0.283052323720599	0.459371505817712	adaptor related protein complex 2 sigma 1 subunit	http://www.ncbi.nlm.nih.gov/gene/?term=1175
AP3B1	protein_coding	chr5:77298150-77590579	-	233	121	171	89	227	659	0.0324351821206368	0.936210347718797	adaptor related protein complex 3 beta 1 subunit	http://www.ncbi.nlm.nih.gov/gene/?term=8546
AP3B2	protein_coding	chr15:83328033-83378660	-	684	581	342	582	565	2969	0.443179279094922	0.203765838699654	adaptor related protein complex 3 beta 2 subunit	http://www.ncbi.nlm.nih.gov/gene/?term=8120
AP3D1	protein_coding	chr19:2100987-2151556	-	1101	660	445	774	413	3368	0.147447420904348	0.718025794963851	adaptor related protein complex 3 delta 1 subunit	http://www.ncbi.nlm.nih.gov/gene/?term=8943
AP3M1	protein_coding	chr10:75880015-75910843	-	327	191	210	151	200	496	-0.466432405094907	0.153980549799047	adaptor related protein complex 3 mu 1 subunit	http://www.ncbi.nlm.nih.gov/gene/?term=26985
AP3M2	protein_coding	chr8:42010464-42028701	+	193	118	161	104	219	502	0.0516281642321172	0.89213396588498	adaptor related protein complex 3 mu 2 subunit	http://www.ncbi.nlm.nih.gov/gene/?term=10947
AP3S1	protein_coding	chr5:115177303-115249778	+	151	142	104	110	226	299	0.108933737167549	0.799472432816025	adaptor related protein complex 3 sigma 1 subunit	http://www.ncbi.nlm.nih.gov/gene/?term=1176
AP3S2	protein_coding	chr15:90373831-90437617	-	342	400	239	248	279	657	-0.392560025399269	0.23317436289219	adaptor related protein complex 3 sigma 2 subunit	http://www.ncbi.nlm.nih.gov/gene/?term=10239
AP4B1	protein_coding	chr1:114436816-114447746	-	173	49	42	111	178	506	0.873770696402202	0.0950008766224076	adaptor related protein complex 4 beta 1 subunit	http://www.ncbi.nlm.nih.gov/gene/?term=10717
AP4B1-AS1	lncRNA	chr1:114355234-114443859	+	53	15	29	60	90	270	1.36197232578898	0.0371036853113147	AP4B1 antisense RNA 1	http://www.ncbi.nlm.nih.gov/gene/?term=100287722
AP4E1	protein_coding	chr15:51200869-51298097	+	128	229	245	167	424	590	0.308989983334054	0.460511231775609	adaptor related protein complex 4 epsilon 1 subunit	http://www.ncbi.nlm.nih.gov/gene/?term=23431
AP4M1	protein_coding	chr7:99699130-99704803	+	187	228	201	185	217	922	0.198221359310223	0.571087302757351	adaptor related protein complex 4 mu 1 subunit	http://www.ncbi.nlm.nih.gov/gene/?term=9179
AP4S1	protein_coding	chr14:31494312-31565656	+	293	106	360	223	182	333	-0.504982002169878	0.266182482334907	adaptor related protein complex 4 sigma 1 subunit	http://www.ncbi.nlm.nih.gov/gene/?term=11154
AP5B1	protein_coding	chr11:65541369-65548062	-	651	435	341	462	343	1252	-0.161302743450194	0.617082945351209	adaptor related protein complex 5 beta 1 subunit	http://www.ncbi.nlm.nih.gov/gene/?term=91056
AP5M1	protein_coding	chr14:57735606-57756797	+	110	94	47	43	75	425	0.0655081214305137	0.910129834978189	adaptor related protein complex 5 mu 1 subunit	http://www.ncbi.nlm.nih.gov/gene/?term=55745
AP5S1	protein_coding	chr20:3801171-3805954	+	148	173	70	149	98	581	0.207868542714279	0.662253418161453	adaptor related protein complex 5 sigma 1 subunit	http://www.ncbi.nlm.nih.gov/gene/?term=55317
AP5Z1	protein_coding	chr7:4815262-4834026	+	949	644	400	513	455	1845	-0.276896709754222	0.40800493805982	adaptor related protein complex 5 zeta 1 subunit	http://www.ncbi.nlm.nih.gov/gene/?term=9907
APAF1	protein_coding	chr12:99039078-99129211	+	216	184	161	183	140	781	0.0946577536606778	0.800686670710013	apoptotic peptidase activating factor 1	http://www.ncbi.nlm.nih.gov/gene/?term=317
APBA1	protein_coding	chr9:72042449-72287275	-	616	493	405	426	478	2165	0.126838502153766	0.681928798559217	amyloid beta precursor protein binding family A member 1	http://www.ncbi.nlm.nih.gov/gene/?term=320
APBA2	protein_coding	chr15:29213840-29410518	+	556	285	412	396	326	2326	0.309399452814289	0.405350954160538	amyloid beta precursor protein binding family A member 2	http://www.ncbi.nlm.nih.gov/gene/?term=321
APBA3	protein_coding	chr19:3750771-3761673	-	415	237	108	302	174	864	0.104823138760219	0.80976417785257	amyloid beta precursor protein binding family A member 3	http://www.ncbi.nlm.nih.gov/gene/?term=9546
APBB1	protein_coding	chr11:6416354-6440702	-	584	358	389	474	470	2043	0.330698664716539	0.274552980906065	amyloid beta precursor protein binding family B member 1	http://www.ncbi.nlm.nih.gov/gene/?term=322
APBB1IP	protein_coding	chr10:26727266-26856732	+	88	203	206	136	262	522	0.131711241284845	0.765298793153845	amyloid beta precursor protein binding family B member 1 interacting protein	http://www.ncbi.nlm.nih.gov/gene/?term=54518
APBB2	protein_coding	chr4:40812044-41216635	-	368	294	434	289	442	1615	0.206790613048795	0.514637292961056	amyloid beta precursor protein binding family B member 2	http://www.ncbi.nlm.nih.gov/gene/?term=323
APBB3	protein_coding	chr5:139937853-139944189	-	220	138	102	134	327	1402	1.02555747311105	0.01538829013011	amyloid beta precursor protein binding family B member 3	http://www.ncbi.nlm.nih.gov/gene/?term=10307
APC	protein_coding	chr5:112043202-112181936	+	358	305	347	244	402	1767	0.285611041788703	0.396379890544114	APC, WNT signaling pathway regulator	http://www.ncbi.nlm.nih.gov/gene/?term=324
APC2	protein_coding	chr19:1450148-1473243	+	1278	1008	548	1113	706	3028	0.0628368802598664	0.86568359975218	APC2, WNT signaling pathway regulator	http://www.ncbi.nlm.nih.gov/gene/?term=10297
APCDD1	protein_coding	chr18:10454625-10488698	+	153	180	170	141	205	1341	0.642944830643878	0.13104128197312	APC down-regulated 1	http://www.ncbi.nlm.nih.gov/gene/?term=147495
APCDD1L	protein_coding	chr20:57034157-57089994	-	492	286	172	320	212	963	-0.071934019901017	0.851494354626475	APC down-regulated 1 like	http://www.ncbi.nlm.nih.gov/gene/?term=164284
APCDD1L-AS1	lncRNA	chr20:57090435-57194948	+	182	150	191	106	57	130	-1.29193074763624	0.008161590162468	APCDD1L antisense RNA 1 (head to head)	http://www.ncbi.nlm.nih.gov/gene/?term=149773
APCS	protein_coding	chr1:159557616-159558661	+	0	0	0	36	59	176	8.11315795753092	2.24332313227913e-07	amyloid P component, serum	http://www.ncbi.nlm.nih.gov/gene/?term=325
APEH	protein_coding	chr3:49711435-49720934	+	519	387	297	320	410	2580	0.42620537558309	0.254923511716798	acylaminoacyl-peptide hydrolase	http://www.ncbi.nlm.nih.gov/gene/?term=327
APELA	protein_coding	chr4:165798140-165818679	+	44	12	39	20	100	4	0.298024254012021	0.791904389366534	apelin receptor early endogenous ligand	http://www.ncbi.nlm.nih.gov/gene/?term=100506013
APEX1	protein_coding	chr14:20923290-20925931	+	168	107	129	127	308	338	0.41846552615285	0.330757525607291	apurinic/apyrimidinic endodeoxyribonuclease 1	http://www.ncbi.nlm.nih.gov/gene/?term=328
APEX2	protein_coding	chrX:55026756-55034306	+	89	127	112	83	74	448	-0.0992089384554927	0.84018274308869	apurinic/apyrimidinic endodeoxyribonuclease 2	http://www.ncbi.nlm.nih.gov/gene/?term=27301
APH1A	protein_coding	chr1:150237799-150241609	-	173	218	267	177	394	1207	0.519195639765086	0.16204694715295	aph-1 homolog A, gamma-secretase subunit	http://www.ncbi.nlm.nih.gov/gene/?term=51107
APH1B	protein_coding	chr15:63569749-63601325	+	95	67	127	89	129	349	0.20724884448044	0.652492033711272	aph-1 homolog B, gamma-secretase subunit	http://www.ncbi.nlm.nih.gov/gene/?term=83464
API5	protein_coding	chr11:43333505-43366080	+	113	99	135	109	218	590	0.571651156131649	0.153990934010806	apoptosis inhibitor 5	http://www.ncbi.nlm.nih.gov/gene/?term=8539
API5P1	pseudogene	chrX:115235619-115239750	-	8	53	18	30	60	94	0.509242934087942	0.584868639239987	apoptosis inhibitor 5 pseudogene 1	http://www.ncbi.nlm.nih.gov/gene/?term=642812
API5P2	pseudogene	chr2:178859544-178863604	-	56	31	96	60	169	120	0.500770570965797	0.450160073839666	apoptosis inhibitor 5 pseudogene 2	http://www.ncbi.nlm.nih.gov/gene/?term=728664
APIP	protein_coding	chr11:34903842-34937958	-	18	39	24	22	14	231	0.467191463253042	0.619038227365017	APAF1 interacting protein	http://www.ncbi.nlm.nih.gov/gene/?term=51074
APITD1-CORT	protein_coding	chr1:10490159-10512060	+	179	138	188	180	144	187	-0.352038123520476	0.448762061605597	CENPS-CORT readthrough	http://www.ncbi.nlm.nih.gov/gene/?term=100526739
APLF	protein_coding	chr2:68694691-68807294	+	80	142	153	95	143	588	0.170940032713263	0.711464682398057	aprataxin and PNKP like factor	http://www.ncbi.nlm.nih.gov/gene/?term=200558
APLN	protein_coding	chrX:128779236-128788933	-	308	170	62	191	124	203	-0.391224078917524	0.472274322374184	apelin	http://www.ncbi.nlm.nih.gov/gene/?term=8862
APLNR	protein_coding	chr11:57001051-57004927	-	507	329	228	271	373	718	-0.238174133792784	0.472513671760798	apelin receptor	http://www.ncbi.nlm.nih.gov/gene/?term=187
APLP1	protein_coding	chr19:36359347-36370699	+	565	485	238	358	265	1433	-0.177452848630065	0.633778654381739	amyloid beta precursor like protein 1	http://www.ncbi.nlm.nih.gov/gene/?term=333
APLP2	protein_coding	chr11:129939716-130014706	+	799	547	493	279	673	1843	-0.236100470848129	0.472623724306221	amyloid beta precursor like protein 2	http://www.ncbi.nlm.nih.gov/gene/?term=334
APMAP	protein_coding	chr20:24943580-24973425	-	204	213	102	77	166	812	-0.0234689239545252	0.95989599770595	adipocyte plasma membrane associated protein	http://www.ncbi.nlm.nih.gov/gene/?term=57136
APOA1	protein_coding	chr11:116706467-116708666	-	164	177	61	189	301	576	0.758052133215021	0.0780227502119674	apolipoprotein A1	http://www.ncbi.nlm.nih.gov/gene/?term=335
APOA1-AS	antisense_RNA	chr11:116706833-116726445	+	8	0	47	14	54	58	0.572976219738586	0.669993737544369	APOA1 antisense RNA	http://www.ncbi.nlm.nih.gov/gene/?term=104326055
APOA2	protein_coding	chr1:161192083-161193418	-	95	23	30	70	71	287	0.779796697496102	0.229861082526029	apolipoprotein A2	http://www.ncbi.nlm.nih.gov/gene/?term=336
APOA4	protein_coding	chr11:116691418-116694011	-	166	92	61	157	84	917	0.860556894285687	0.0975124653808737	apolipoprotein A4	http://www.ncbi.nlm.nih.gov/gene/?term=337
APOA5	protein_coding	chr11:116660086-116663136	-	176	169	109	120	242	838	0.488932926019768	0.214592329222441	apolipoprotein A5	http://www.ncbi.nlm.nih.gov/gene/?term=116519
APOB	protein_coding	chr2:21224301-21266945	-	655	406	398	319	843	3127	0.595283250754364	0.109799441300955	apolipoprotein B	http://www.ncbi.nlm.nih.gov/gene/?term=338
APOBEC1	protein_coding	chr12:7801996-7823195	-	10	11	11	10	23	140	1.29520837448982	0.253576399255397	apolipoprotein B mRNA editing enzyme catalytic subunit 1	http://www.ncbi.nlm.nih.gov/gene/?term=339
APOBEC2	protein_coding	chr6:41020940-41032630	+	66	82	130	73	107	364	0.0881782591633987	0.860458766651607	apolipoprotein B mRNA editing enzyme catalytic subunit 2	http://www.ncbi.nlm.nih.gov/gene/?term=10930
APOBEC3A	protein_coding	chr22:39353527-39359188	+	111	115	163	136	234	638	0.55668670405051	0.150635189878538	apolipoprotein B mRNA editing enzyme catalytic subunit 3A	http://www.ncbi.nlm.nih.gov/gene/?term=200315
APOBEC3B	protein_coding	chr22:39378404-39388784	+	29	52	56	93	197	542	1.72270032887499	0.000805967403694997	apolipoprotein B mRNA editing enzyme catalytic subunit 3B	http://www.ncbi.nlm.nih.gov/gene/?term=9582
APOBEC3B-AS1	lncRNA	chr22:39387564-39394225	-	6	36	58	70	11	44	-0.0211077259809402	0.984088941776271	APOBEC3B antisense RNA 1	http://www.ncbi.nlm.nih.gov/gene/?term=100874530
APOBEC3C	protein_coding	chr22:39410265-39414843	+	262	93	109	221	205	567	0.491229573093362	0.229647046571808	apolipoprotein B mRNA editing enzyme catalytic subunit 3C	http://www.ncbi.nlm.nih.gov/gene/?term=27350
APOBEC3D	protein_coding	chr22:39417118-39429256	+	286	225	194	139	239	818	-0.109436137541982	0.747360295258147	apolipoprotein B mRNA editing enzyme catalytic subunit 3D	http://www.ncbi.nlm.nih.gov/gene/?term=140564
APOBEC3F	protein_coding	chr22:39436673-39451977	+	410	439	322	277	160	1613	-0.234519628388233	0.570894146284831	apolipoprotein B mRNA editing enzyme catalytic subunit 3F	http://www.ncbi.nlm.nih.gov/gene/?term=200316
APOBEC3G	protein_coding	chr22:39473010-39483748	+	178	129	209	121	316	710	0.354768103527966	0.358093579444459	apolipoprotein B mRNA editing enzyme catalytic subunit 3G	http://www.ncbi.nlm.nih.gov/gene/?term=60489
APOBEC3H	protein_coding	chr22:39493229-39500072	+	123	86	169	47	126	277	-0.5441027052455	0.269118660773958	apolipoprotein B mRNA editing enzyme catalytic subunit 3H	http://www.ncbi.nlm.nih.gov/gene/?term=164668
APOBEC4	protein_coding	chr1:183615410-183622448	-	50	10	45	51	94	194	1.02578765046228	0.154926353851323	apolipoprotein B mRNA editing enzyme catalytic polypeptide like 4	http://www.ncbi.nlm.nih.gov/gene/?term=403314
APOBR	protein_coding	chr16:28505970-28510291	+	619	660	361	429	319	1816	-0.246824556579414	0.492148472439786	apolipoprotein B receptor	http://www.ncbi.nlm.nih.gov/gene/?term=55911
APOC1	protein_coding	chr19:45417504-45422606	+	118	121	123	96	159	322	-0.0193981423421326	0.962540553689233	apolipoprotein C1	http://www.ncbi.nlm.nih.gov/gene/?term=341
APOC1P1	misc_RNA	chr19:45430060-45434643	+	118	139	33	86	90	271	-0.104960422451831	0.853620869519229	apolipoprotein C1 pseudogene 1	http://www.ncbi.nlm.nih.gov/gene/?term=342
APOC2	protein_coding	chr19:45449239-45452822	+	123	3	59	76	123	217	0.645592517149536	0.420302707825378	apolipoprotein C2	http://www.ncbi.nlm.nih.gov/gene/?term=344
APOC3	protein_coding	chr11:116700624-116703787	+	162	27	63	115	100	326	0.477185377110871	0.41241606594546	apolipoprotein C3	http://www.ncbi.nlm.nih.gov/gene/?term=345
APOC4	protein_coding	chr19:45445495-45448753	+	114	78	39	72	169	288	0.547170872979552	0.302144200961707	apolipoprotein C4	http://www.ncbi.nlm.nih.gov/gene/?term=346
APOC4-APOC2	lncRNA	chr19:45445495-45452822	+	263	93	129	165	329	561	0.52333276220226	0.196520285209106	APOC4-APOC2 readthrough (NMD candidate)	http://www.ncbi.nlm.nih.gov/gene/?term=100533990
APOD	protein_coding	chr3:195295573-195311076	-	53	34	87	26	110	155	0.0443226726913585	0.948572061856452	apolipoprotein D	http://www.ncbi.nlm.nih.gov/gene/?term=347
APOE	protein_coding	chr19:45409006-45412652	+	344	149	196	188	190	534	-0.248341230117822	0.48708876387801	apolipoprotein E	http://www.ncbi.nlm.nih.gov/gene/?term=348
APOF	protein_coding	chr12:56754355-56756583	-	56	114	150	40	48	350	-0.678585809628684	0.264156091782047	apolipoprotein F	http://www.ncbi.nlm.nih.gov/gene/?term=319
APOH	protein_coding	chr17:64208147-64225556	-	0	52	48	29	24	269	0.429630909804943	0.700903716238375	apolipoprotein H	http://www.ncbi.nlm.nih.gov/gene/?term=350
APOL1	protein_coding	chr22:36649117-36663577	+	204	136	305	298	366	919	0.592499548456271	0.0956349823095834	apolipoprotein L1	http://www.ncbi.nlm.nih.gov/gene/?term=8542
APOL2	protein_coding	chr22:36622255-36636000	-	205	253	206	218	221	1024	0.234716708870163	0.500841438130953	apolipoprotein L2	http://www.ncbi.nlm.nih.gov/gene/?term=23780
APOL3	protein_coding	chr22:36536371-36562225	-	304	175	389	230	296	570	-0.269417765053718	0.45515304192533	apolipoprotein L3	http://www.ncbi.nlm.nih.gov/gene/?term=80833
APOL4	protein_coding	chr22:36585176-36600879	-	254	247	130	187	258	806	0.186220385217825	0.600793876440857	apolipoprotein L4	http://www.ncbi.nlm.nih.gov/gene/?term=80832
APOL5	protein_coding	chr22:36113919-36125530	+	167	29	73	110	70	404	0.35013704231182	0.555502422512163	apolipoprotein L5	http://www.ncbi.nlm.nih.gov/gene/?term=80831
APOL6	protein_coding	chr22:36044424-36064456	+	287	293	295	275	426	711	0.0822194307184688	0.795885162530182	apolipoprotein L6	http://www.ncbi.nlm.nih.gov/gene/?term=80830
APOLD1	protein_coding	chr12:12878851-12944400	+	310	265	159	149	224	481	-0.452994861113091	0.197967943062377	apolipoprotein L domain containing 1	http://www.ncbi.nlm.nih.gov/gene/?term=81575
APOM	protein_coding	chr6:31620187-31625987	+	77	90	47	37	121	283	0.193673092439037	0.738362334728507	apolipoprotein M	http://www.ncbi.nlm.nih.gov/gene/?term=55937
APOO	protein_coding	chrX:23851465-23926057	-	69	50	72	62	24	125	-0.51077165325901	0.448830387811717	apolipoprotein O	http://www.ncbi.nlm.nih.gov/gene/?term=79135
APOOL	protein_coding	chrX:84258898-84348323	+	87	82	121	102	232	428	0.676549087469502	0.123993531081026	apolipoprotein O like	http://www.ncbi.nlm.nih.gov/gene/?term=139322
APOOP1	pseudogene	chr5:156351100-156352014	+	6	20	44	5	0	9	-3.09065971900993	0.0443330313506674	apolipoprotein O pseudogene 1	http://www.ncbi.nlm.nih.gov/gene/?term=100286948
APOOP3	pseudogene	chr12:65528441-65529340	+	74	0	1	21	20	64	-0.0465303377074556	0.975213409200434	apolipoprotein O pseudogene 3	http://www.ncbi.nlm.nih.gov/gene/?term=100131528
APOOP4	pseudogene	chr4:69169886-69170684	-	4	42	11	0	44	71	0.0504513373866283	0.971932653282697	apolipoprotein O pseudogene 4	http://www.ncbi.nlm.nih.gov/gene/?term=100128725
APOOP5	misc_RNA	chr16:59788036-59789095	-	119	0	11	37	42	115	0.0416919109343985	0.971559313562047	apolipoprotein O pseudogene 5	http://www.ncbi.nlm.nih.gov/gene/?term=644649
APOPT1	protein_coding	chr14:104029294-104058524	+	184	221	130	154	192	324	-0.244142998176128	0.542276483085784	apoptogenic 1, mitochondrial	http://www.ncbi.nlm.nih.gov/gene/?term=84334
APP	protein_coding	chr21:27252861-27543446	-	850	1084	1007	778	1272	3866	0.152644936022448	0.63657303661982	amyloid beta precursor protein	http://www.ncbi.nlm.nih.gov/gene/?term=351
APPBP2	protein_coding	chr17:58520510-58603601	-	139	154	196	144	168	621	0.0794282004358601	0.832898777506633	amyloid beta precursor protein binding protein 2	http://www.ncbi.nlm.nih.gov/gene/?term=10513
APPL1	protein_coding	chr3:57261765-57307499	+	187	91	240	151	330	702	0.450691357825848	0.268577243644097	adaptor protein, phosphotyrosine interacting with PH domain and leucine zipper 1	http://www.ncbi.nlm.nih.gov/gene/?term=26060
APPL2	protein_coding	chr12:105567075-105630008	-	287	229	168	185	322	791	0.175333859066611	0.590901586161317	adaptor protein, phosphotyrosine interacting with PH domain and leucine zipper 2	http://www.ncbi.nlm.nih.gov/gene/?term=55198
APRT	protein_coding	chr16:88875877-88878342	-	92	125	53	101	51	530	0.313693260681268	0.586317626034266	adenine phosphoribosyltransferase	http://www.ncbi.nlm.nih.gov/gene/?term=353
APTR	lncRNA	chr7:77286977-77326662	-	108	104	110	164	155	345	0.445504632820692	0.282365370119107	Alu-mediated CDKN1A/p21 transcriptional regulator (non-protein coding)	http://www.ncbi.nlm.nih.gov/gene/?term=100505854
APTX	protein_coding	chr9:32972604-33001639	-	73	50	98	77	229	470	1.02687964987758	0.0374782965681329	aprataxin	http://www.ncbi.nlm.nih.gov/gene/?term=54840
AQP1	protein_coding	chr7:30951309-30965132	+	370	187	208	263	347	942	0.313008444630858	0.320049392197557	aquaporin 1 (Colton blood group)	http://www.ncbi.nlm.nih.gov/gene/?term=358
AQP10	protein_coding	chr1:154293592-154297801	+	230	235	177	126	168	803	-0.188122092751179	0.616142754031126	aquaporin 10	http://www.ncbi.nlm.nih.gov/gene/?term=89872
AQP11	protein_coding	chr11:77300680-77321401	+	120	245	125	97	116	597	-0.279305101476513	0.550271462574642	aquaporin 11	http://www.ncbi.nlm.nih.gov/gene/?term=282679
AQP12A	protein_coding	chr2:241631262-241637900	+	161	48	64	105	58	473	0.346084695159811	0.544456957587083	aquaporin 12A	http://www.ncbi.nlm.nih.gov/gene/?term=375318
AQP12B	protein_coding	chr2:241615835-241622317	-	44	121	72	93	43	880	0.833907376899927	0.204736781039262	aquaporin 12B	http://www.ncbi.nlm.nih.gov/gene/?term=653437
AQP2	protein_coding	chr12:50344524-50352664	+	352	288	281	267	473	730	0.0834794965907906	0.792707770647636	aquaporin 2	http://www.ncbi.nlm.nih.gov/gene/?term=359
AQP3	protein_coding	chr9:33441152-33447631	-	157	306	279	216	445	804	0.25684673762971	0.505355913259704	aquaporin 3 (Gill blood group)	http://www.ncbi.nlm.nih.gov/gene/?term=360
AQP4	protein_coding	chr18:24432002-24445808	-	117	34	179	62	247	362	0.337726189281435	0.565125776582197	aquaporin 4	http://www.ncbi.nlm.nih.gov/gene/?term=361
AQP4-AS1	lncRNA	chr18:24445272-24515910	+	58	74	58	63	48	71	-0.48298921445256	0.470808639513408	AQP4 antisense RNA 1	http://www.ncbi.nlm.nih.gov/gene/?term=147429
AQP5	protein_coding	chr12:50355279-50359465	+	260	173	72	150	118	690	0.0487088755156239	0.917000395157942	aquaporin 5	http://www.ncbi.nlm.nih.gov/gene/?term=362
AQP6	protein_coding	chr12:50366620-50370922	+	379	178	75	202	197	837	0.187480847826354	0.68054565984151	aquaporin 6	http://www.ncbi.nlm.nih.gov/gene/?term=363
AQP7	protein_coding	chr9:33384948-33402680	-	525	339	347	314	453	528	-0.344522563449809	0.331606815294709	aquaporin 7	http://www.ncbi.nlm.nih.gov/gene/?term=364
AQP7P1	misc_RNA	chr9:67270215-67289492	-	362	173	203	180	164	566	-0.406582581592482	0.248719552618944	aquaporin 7 pseudogene 1	http://www.ncbi.nlm.nih.gov/gene/?term=375719
AQP7P2	pseudogene	chr9:69633922-69651445	-	95	79	32	34	18	237	-0.58745200658678	0.426787035542574	aquaporin 7 pseudogene 2	http://www.ncbi.nlm.nih.gov/gene/?term=389756
AQP7P3	misc_RNA	chr9:42858152-42893138	+	14	10	12	17	60	12	1.10634224051268	0.362881877600137	aquaporin 7 pseudogene 3	http://www.ncbi.nlm.nih.gov/gene/?term=441432
AQP7P4	pseudogene	chr9:67038569-67048428	+	97	42	27	24	17	191	-0.566178457351381	0.482681936914368	aquaporin 7 pseudogene 4	http://www.ncbi.nlm.nih.gov/gene/?term=100132938
AQP8	protein_coding	chr16:25228285-25240253	+	193	83	90	163	129	574	0.481709676463201	0.264825775046693	aquaporin 8	http://www.ncbi.nlm.nih.gov/gene/?term=343
AQP9	protein_coding	chr15:58430368-58478110	+	186	99	149	111	48	180	-0.899685082299494	0.0785435599687875	aquaporin 9	http://www.ncbi.nlm.nih.gov/gene/?term=366
AQR	protein_coding	chr15:35148552-35261995	-	59	93	218	132	234	876	0.77495159401295	0.122555124724027	aquarius intron-binding spliceosomal factor	http://www.ncbi.nlm.nih.gov/gene/?term=9716
AR	protein_coding	chrX:66763874-66950461	+	288	433	192	370	438	925	0.277580741714159	0.446385622968202	androgen receptor	http://www.ncbi.nlm.nih.gov/gene/?term=367
ARAF	protein_coding	chrX:47420499-47431320	+	220	175	147	235	225	829	0.475263701848678	0.149458219610852	A-Raf proto-oncogene, serine/threonine kinase	http://www.ncbi.nlm.nih.gov/gene/?term=369
ARAFP1	pseudogene	chr7:63398085-63398890	-	27	20	34	18	51	27	-0.114012383395686	0.907867845079126	ARAF pseudogene 1	http://www.ncbi.nlm.nih.gov/gene/?term=100421741
ARAFP2	pseudogene	chr7:62864756-62865776	-	1	0	0	5	0	0	2.39056431846544	0.544404610705313	ARAF pseudogene 2	http://www.ncbi.nlm.nih.gov/gene/?term=644000
ARAFP3	pseudogene	chr7:62803091-62804111	+	1	1	0	9	0	0	2.37255441120499	0.485566386767127	ARAF pseudogene 3	http://www.ncbi.nlm.nih.gov/gene/?term=285893
ARAP1	protein_coding	chr11:72396114-72463434	-	1009	905	427	833	796	3338	0.261969238600552	0.463465102734782	ArfGAP with RhoGAP domain, ankyrin repeat and PH domain 1	http://www.ncbi.nlm.nih.gov/gene/?term=116985
ARAP2	protein_coding	chr4:36067620-36245979	-	117	186	142	97	327	1293	0.880049628380502	0.0571529294375494	ArfGAP with RhoGAP domain, ankyrin repeat and PH domain 2	http://www.ncbi.nlm.nih.gov/gene/?term=116984
ARAP3	protein_coding	chr5:141032968-141061800	-	1033	491	455	582	791	3734	0.453434814286193	0.20968668958326	ArfGAP with RhoGAP domain, ankyrin repeat and PH domain 3	http://www.ncbi.nlm.nih.gov/gene/?term=64411
ARC	protein_coding	chr8:143692405-143695833	-	626	382	208	381	345	883	-0.185987936416408	0.61144858025618	activity regulated cytoskeleton associated protein	http://www.ncbi.nlm.nih.gov/gene/?term=23237
ARCN1	protein_coding	chr11:118443102-118473748	+	321	178	213	179	223	923	0.0330688071029848	0.922420608613311	archain 1	http://www.ncbi.nlm.nih.gov/gene/?term=372
AREG	protein_coding	chr4:75310815-75320726	+	90	22	37	0	40	149	-0.713502175824896	0.515352627775534	amphiregulin	http://www.ncbi.nlm.nih.gov/gene/?term=374
AREL1	protein_coding	chr14:75127955-75179807	-	425	343	391	242	499	1302	0.0044924142730604	0.988223443402666	apoptosis resistant E3 ubiquitin protein ligase 1	http://www.ncbi.nlm.nih.gov/gene/?term=9870
ARF1	protein_coding	chr1:228270361-228286913	+	693	844	612	1109	460	856	-0.142788218761251	0.756368659049143	ADP ribosylation factor 1	http://www.ncbi.nlm.nih.gov/gene/?term=375
ARF1P1	pseudogene	chr7:94463139-94465616	+	73	42	30	54	36	102	-0.145905120698558	0.838211363922098	ADP ribosylation factor 1 pseudogene 1	http://www.ncbi.nlm.nih.gov/gene/?term=442334
ARF1P2	pseudogene	chr12:121282716-121283553	-	48	61	55	28	24	27	-1.43173175765013	0.0747922679568412	ADP ribosylation factor 1 pseudogene 2	http://www.ncbi.nlm.nih.gov/gene/?term=100420012
ARF1P3	pseudogene	chr8:125164087-125164876	+	40	57	51	36	52	26	-0.657041635682616	0.426064192515227	ADP ribosylation factor 1 pseudogene 3	http://www.ncbi.nlm.nih.gov/gene/?term=442396
ARF3	protein_coding	chr12:49329992-49351252	-	642	661	288	558	567	805	-0.165406872537458	0.674883096121676	ADP ribosylation factor 3	http://www.ncbi.nlm.nih.gov/gene/?term=377
ARF4	protein_coding	chr3:57557090-57583215	-	85	115	207	109	244	549	0.33695916552547	0.460848861960791	ADP ribosylation factor 4	http://www.ncbi.nlm.nih.gov/gene/?term=378
ARF4-AS1	lncRNA	chr3:57583516-57586643	+	42	37	9	24	16	1	-1.05644680435318	0.420781596920553	ARF4 antisense RNA 1	http://www.ncbi.nlm.nih.gov/gene/?term=106144532
ARF4P1	pseudogene	chr9:136943753-136944869	+	81	15	47	9	20	29	-1.85128566929338	0.0486354760667431	ADP ribosylation factor 4 pseudogene 1	http://www.ncbi.nlm.nih.gov/gene/?term=380
ARF4P2	pseudogene	chr20:61503325-61504680	-	15	22	52	32	76	61	0.443921056527069	0.61415798144222	ADP ribosylation factor 4 pseudogene 2	http://www.ncbi.nlm.nih.gov/gene/?term=170485
ARF4P3	pseudogene	chr13:101407646-101409416	-	38	55	103	40	50	11	-1.11003574038105	0.209968326007094	ADP ribosylation factor 4 pseudogene 3	http://www.ncbi.nlm.nih.gov/gene/?term=390423
ARF4P4	pseudogene	chr13:81462271-81463220	+	79	34	78	32	73	26	-0.772881142572483	0.335753400218022	ADP ribosylation factor 4 pseudogene 4	http://www.ncbi.nlm.nih.gov/gene/?term=100129023
ARF4P5	pseudogene	chr1:84038410-84039299	+	0	0	42	9	12	0	-1.07662435986033	0.633212555478799	ADP ribosylation factor 4 pseudogene 5	http://www.ncbi.nlm.nih.gov/gene/?term=100316867
ARF5	protein_coding	chr7:127228406-127231759	+	308	238	187	198	94	515	-0.589119411559962	0.145044654527127	ADP ribosylation factor 5	http://www.ncbi.nlm.nih.gov/gene/?term=381
ARF6	protein_coding	chr14:50359736-50363772	+	290	346	187	376	163	957	0.112252619891393	0.784957199642219	ADP ribosylation factor 6	http://www.ncbi.nlm.nih.gov/gene/?term=382
ARFGAP1	protein_coding	chr20:61904137-61921145	+	724	592	390	543	687	2402	0.272274813819253	0.373793574608485	ADP ribosylation factor GTPase activating protein 1	http://www.ncbi.nlm.nih.gov/gene/?term=55738
ARFGAP2	protein_coding	chr11:47185849-47198676	-	461	341	215	278	350	941	-0.081806122155541	0.79749514187666	ADP ribosylation factor GTPase activating protein 2	http://www.ncbi.nlm.nih.gov/gene/?term=84364
ARFGAP3	protein_coding	chr22:43192532-43253408	-	87	148	169	87	264	920	0.634047424349313	0.180105407232287	ADP ribosylation factor GTPase activating protein 3	http://www.ncbi.nlm.nih.gov/gene/?term=26286
ARFGEF1	protein_coding	chr8:68109884-68255912	-	208	501	294	263	191	1699	0.000186950130821453	0.999673248530474	ADP ribosylation factor guanine nucleotide exchange factor 1	http://www.ncbi.nlm.nih.gov/gene/?term=10565
ARFGEF2	protein_coding	chr20:47538275-47653230	+	355	365	474	352	597	2025	0.420242264700243	0.191151708027888	ADP ribosylation factor guanine nucleotide exchange factor 2	http://www.ncbi.nlm.nih.gov/gene/?term=10564
ARFGEF3	protein_coding	chr6:138483053-138665800	+	956	530	767	524	1053	2958	0.190523828177145	0.550304536489775	ARFGEF family member 3	http://www.ncbi.nlm.nih.gov/gene/?term=57221
ARFIP1	protein_coding	chr4:153701089-153833064	+	110	20	135	83	157	187	0.198376482641219	0.754802222423171	ADP ribosylation factor interacting protein 1	http://www.ncbi.nlm.nih.gov/gene/?term=27236
ARFIP2	protein_coding	chr11:6495913-6502709	-	224	155	183	189	349	704	0.455429682499154	0.163814592519647	ADP ribosylation factor interacting protein 2	http://www.ncbi.nlm.nih.gov/gene/?term=23647
ARFRP1	protein_coding	chr20:62329995-62339365	-	424	166	229	228	168	717	-0.282515045753533	0.450804530556243	ADP ribosylation factor related protein 1	http://www.ncbi.nlm.nih.gov/gene/?term=10139
ARG1	protein_coding	chr6:131894344-131905472	+	26	15	39	25	62	245	1.05790046517156	0.17827296930052	arginase 1	http://www.ncbi.nlm.nih.gov/gene/?term=383
ARG2	protein_coding	chr14:68086579-68118437	+	143	175	109	144	175	520	0.201977962428556	0.599169562531052	arginase 2	http://www.ncbi.nlm.nih.gov/gene/?term=384
ARGFX	protein_coding	chr3:121286778-121309469	+	133	87	91	44	185	219	-0.0848616522809803	0.874248670638462	arginine-fifty homeobox	http://www.ncbi.nlm.nih.gov/gene/?term=503582
ARGFXP1	pseudogene	chr5:122011395-122016233	+	154	87	120	131	110	266	-0.0812704575291697	0.853981124998231	arginine-fifty homeobox pseudogene 1	http://www.ncbi.nlm.nih.gov/gene/?term=503583
ARGFXP2	misc_RNA	chr17:30477376-30478590	-	42	1	50	50	33	156	0.622777118567816	0.534373528300814	arginine-fifty homeobox pseudogene 2	http://www.ncbi.nlm.nih.gov/gene/?term=503640
ARGLU1	protein_coding	chr13:107195662-107220514	-	43	137	27	84	116	753	1.06629155086709	0.0947488689366455	arginine and glutamate rich 1	http://www.ncbi.nlm.nih.gov/gene/?term=55082
ARHGAP1	protein_coding	chr11:46698625-46722215	-	519	229	156	326	361	1111	0.300774838058495	0.420645564329209	Rho GTPase activating protein 1	http://www.ncbi.nlm.nih.gov/gene/?term=392
ARHGAP10	protein_coding	chr4:148653453-148993927	+	154	235	330	293	195	922	0.14746837954371	0.714874767298005	Rho GTPase activating protein 10	http://www.ncbi.nlm.nih.gov/gene/?term=79658
ARHGAP11A	protein_coding	chr15:32907345-32932138	+	51	126	162	104	194	1094	0.902650424499405	0.0861799964779412	Rho GTPase activating protein 11A	http://www.ncbi.nlm.nih.gov/gene/?term=9824
ARHGAP11B	protein_coding	chr15:30918879-30931013	+	33	52	39	27	51	533	1.01391179334348	0.168064496950752	Rho GTPase activating protein 11B	http://www.ncbi.nlm.nih.gov/gene/?term=89839
ARHGAP12	protein_coding	chr10:32094326-32217804	-	108	86	157	81	208	693	0.535712807063447	0.243437208957282	Rho GTPase activating protein 12	http://www.ncbi.nlm.nih.gov/gene/?term=94134
ARHGAP15	protein_coding	chr2:143886899-144525921	+	75	46	86	56	106	396	0.50476612472956	0.344968423670891	Rho GTPase activating protein 15	http://www.ncbi.nlm.nih.gov/gene/?term=55843
ARHGAP17	protein_coding	chr16:24930705-25026699	-	312	213	317	227	381	1184	0.252122238997898	0.424197764907203	Rho GTPase activating protein 17	http://www.ncbi.nlm.nih.gov/gene/?term=55114
ARHGAP18	protein_coding	chr6:129898240-130031370	-	212	322	178	350	252	441	0.090833794913235	0.829833906476812	Rho GTPase activating protein 18	http://www.ncbi.nlm.nih.gov/gene/?term=93663
ARHGAP19	protein_coding	chr10:98981930-99052430	-	269	176	195	205	281	571	0.0968945303657089	0.76363769677183	Rho GTPase activating protein 19	http://www.ncbi.nlm.nih.gov/gene/?term=84986
ARHGAP19-SLIT1	lncRNA	chr10:98912799-99052430	-	104	35	123	131	111	710	0.916487161307521	0.0805022163028183	ARHGAP19-SLIT1 readthrough (NMD candidate)	http://www.ncbi.nlm.nih.gov/gene/?term=100533184
ARHGAP20	protein_coding	chr11:110447759-110583912	-	347	192	169	249	361	834	0.361080926211293	0.268888329151123	Rho GTPase activating protein 20	http://www.ncbi.nlm.nih.gov/gene/?term=57569
ARHGAP21	protein_coding	chr10:24872538-25012597	-	434	529	522	464	554	2837	0.391107377305906	0.252977338850328	Rho GTPase activating protein 21	http://www.ncbi.nlm.nih.gov/gene/?term=57584
ARHGAP22	protein_coding	chr10:49654068-49864310	-	814	516	304	606	551	1802	0.166894349683965	0.62510611832035	Rho GTPase activating protein 22	http://www.ncbi.nlm.nih.gov/gene/?term=58504
ARHGAP23	protein_coding	chr17:36584720-36668628	+	1176	777	593	776	785	2786	0.0137219289900668	0.964718302548107	Rho GTPase activating protein 23	http://www.ncbi.nlm.nih.gov/gene/?term=57636
ARHGAP24	protein_coding	chr4:86396284-86923823	+	183	95	269	102	455	902	0.5979672545301	0.203837487848651	Rho GTPase activating protein 24	http://www.ncbi.nlm.nih.gov/gene/?term=83478
ARHGAP25	protein_coding	chr2:68961913-69053965	+	341	298	181	216	284	1163	0.131966949739486	0.701689988821206	Rho GTPase activating protein 25	http://www.ncbi.nlm.nih.gov/gene/?term=9938
ARHGAP26	protein_coding	chr5:142150292-142608572	+	575	336	547	429	385	1694	-0.0416770992915736	0.895348572223949	Rho GTPase activating protein 26	http://www.ncbi.nlm.nih.gov/gene/?term=23092
ARHGAP26-AS1	lncRNA	chr5:142239169-142248475	-	70	109	62	73	32	81	-0.83027069779293	0.212968685389562	ARHGAP26 antisense RNA 1	http://www.ncbi.nlm.nih.gov/gene/?term=100874239
ARHGAP26-IT1	lncRNA	chr5:142572065-142573731	+	1	0	4	27	45	6	3.8542526364978	0.0221420437967811	ARHGAP26 intronic transcript 1	http://www.ncbi.nlm.nih.gov/gene/?term=100874372
ARHGAP27	protein_coding	chr17:43471268-43510282	-	724	690	440	583	588	1728	-0.0625591078436776	0.8360371993313	Rho GTPase activating protein 27	http://www.ncbi.nlm.nih.gov/gene/?term=201176
ARHGAP27P1	misc_RNA	chr17:62774257-62777622	-	455	412	124	310	396	764	-0.0206437174936195	0.960183234988515	Rho GTPase activating protein 27 pseudogene 1	http://www.ncbi.nlm.nih.gov/gene/?term=146880
ARHGAP27P1-BPTFP1-KPNA2P3	misc_RNA	chr17:62745780-62778117	-	239	214	237	169	200	915	-0.0239109204500569	0.944442103171121	ARHGAP27P1-BPTFP1-KPNA2P3 readthrough, transcribed pseudogene	http://www.ncbi.nlm.nih.gov/gene/?term=109286553
ARHGAP28	protein_coding	chr18:6834432-6915715	+	48	43	172	32	272	554	0.789034200796809	0.237675394878899	Rho GTPase activating protein 28	http://www.ncbi.nlm.nih.gov/gene/?term=79822
ARHGAP29	protein_coding	chr1:94634463-94713316	-	260	266	372	155	252	960	-0.324351026834159	0.359014761272611	Rho GTPase activating protein 29	http://www.ncbi.nlm.nih.gov/gene/?term=9411
ARHGAP30	protein_coding	chr1:161016732-161039760	-	585	470	379	487	343	2736	0.322254651827933	0.391293336980971	Rho GTPase activating protein 30	http://www.ncbi.nlm.nih.gov/gene/?term=257106
ARHGAP31	protein_coding	chr3:119013220-119138323	+	513	373	519	308	465	2105	0.0735924516903054	0.824893053816626	Rho GTPase activating protein 31	http://www.ncbi.nlm.nih.gov/gene/?term=57514
ARHGAP31-AS1	lncRNA	chr3:119033140-119041607	-	51	97	36	27	64	36	-0.920096664371711	0.246618366658877	ARHGAP31 antisense RNA 1	http://www.ncbi.nlm.nih.gov/gene/?term=100874246
ARHGAP32	protein_coding	chr11:128834955-129062093	-	361	277	570	333	508	2192	0.367040557332335	0.318227342667241	Rho GTPase activating protein 32	http://www.ncbi.nlm.nih.gov/gene/?term=9743
ARHGAP33	protein_coding	chr19:36266417-36279724	+	754	602	349	484	593	2305	0.140991979743888	0.66833798962821	Rho GTPase activating protein 33	http://www.ncbi.nlm.nih.gov/gene/?term=115703
ARHGAP35	protein_coding	chr19:47421933-47508334	+	714	562	535	555	508	1878	-0.0674038339201631	0.812690679861705	Rho GTPase activating protein 35	http://www.ncbi.nlm.nih.gov/gene/?term=2909
ARHGAP36	protein_coding	chrX:130192216-130223859	+	177	191	90	219	72	531	0.103131264904484	0.836722271193324	Rho GTPase activating protein 36	http://www.ncbi.nlm.nih.gov/gene/?term=158763
ARHGAP39	protein_coding	chr8:145754563-145911197	-	724	559	530	540	488	2504	0.072292847469721	0.818454073691076	Rho GTPase activating protein 39	http://www.ncbi.nlm.nih.gov/gene/?term=80728
ARHGAP4	protein_coding	chrX:153172830-153191714	-	505	519	202	629	361	1635	0.379952657681225	0.339745514185566	Rho GTPase activating protein 4	http://www.ncbi.nlm.nih.gov/gene/?term=393
ARHGAP40	protein_coding	chr20:37230577-37279295	+	473	224	256	297	294	1407	0.214084943874298	0.532177702481068	Rho GTPase activating protein 40	http://www.ncbi.nlm.nih.gov/gene/?term=343578
ARHGAP42	protein_coding	chr11:100558407-100861656	+	3	85	176	28	180	500	0.356809950775169	0.79569441446779	Rho GTPase activating protein 42	http://www.ncbi.nlm.nih.gov/gene/?term=143872
ARHGAP42P1	pseudogene	chr2:132085549-132088670	-	80	27	91	48	108	144	0.0341857098067397	0.957423666492195	Rho GTPase activating protein 42 pseudogene 1	http://www.ncbi.nlm.nih.gov/gene/?term=100887075
ARHGAP42P5	pseudogene	chr14:19399163-19403263	-	20	133	47	65	118	290	0.382531447281476	0.574441434842041	Rho GTPase activating protein 42 pseudogene 5	http://www.ncbi.nlm.nih.gov/gene/?term=100128514
ARHGAP44	protein_coding	chr17:12692829-12894961	+	665	383	331	504	473	1520	0.163340477070937	0.596525707494437	Rho GTPase activating protein 44	http://www.ncbi.nlm.nih.gov/gene/?term=9912
ARHGAP45	protein_coding	chr19:1065922-1087830	+	942	1085	478	927	612	2349	-0.0700789445171863	0.852678128962814	Rho GTPase activating protein 45	http://www.ncbi.nlm.nih.gov/gene/?term=23526
ARHGAP5	protein_coding	chr14:32546495-32628934	+	119	124	309	171	306	1830	0.939127758616301	0.0497738581866197	Rho GTPase activating protein 5	http://www.ncbi.nlm.nih.gov/gene/?term=394
ARHGAP5-AS1	lncRNA	chr14:32544625-32545905	-	28	32	61	39	78	38	0.0362096370647001	0.965521552205778	ARHGAP5 antisense RNA 1 (head to head)	http://www.ncbi.nlm.nih.gov/gene/?term=84837
ARHGAP6	protein_coding	chrX:11155663-11683821	-	414	849	175	536	245	953	-0.359601012657498	0.469249233588868	Rho GTPase activating protein 6	http://www.ncbi.nlm.nih.gov/gene/?term=395
ARHGAP8	protein_coding	chr22:45148438-45258664	+	587	359	147	227	263	1158	-0.261824067541184	0.52353140420863	Rho GTPase activating protein 8	http://www.ncbi.nlm.nih.gov/gene/?term=23779
ARHGAP9	protein_coding	chr12:57866038-57882597	-	600	408	440	434	306	1725	-0.0873607613478948	0.791421430610192	Rho GTPase activating protein 9	http://www.ncbi.nlm.nih.gov/gene/?term=64333
ARHGDIA	protein_coding	chr17:79825595-79829282	-	374	669	435	368	170	1405	-0.540733967517859	0.19989737654884	Rho GDP dissociation inhibitor alpha	http://www.ncbi.nlm.nih.gov/gene/?term=396
ARHGDIB	protein_coding	chr12:15094949-15114704	-	532	1401	526	1453	261	791	-0.239080166793521	0.814035002194442	Rho GDP dissociation inhibitor beta	http://www.ncbi.nlm.nih.gov/gene/?term=397
ARHGDIG	protein_coding	chr16:330606-333003	+	83	85	42	137	259	232	1.15144807157934	0.0282734256944878	Rho GDP dissociation inhibitor gamma	http://www.ncbi.nlm.nih.gov/gene/?term=398
ARHGEF1	protein_coding	chr19:42387267-42411604	+	1137	802	470	753	537	2720	-0.0695514066286279	0.847844467071787	Rho guanine nucleotide exchange factor 1	http://www.ncbi.nlm.nih.gov/gene/?term=9138
ARHGEF10	protein_coding	chr8:1772142-1906807	+	651	404	435	413	557	2016	0.166925406857101	0.568257951847804	Rho guanine nucleotide exchange factor 10	http://www.ncbi.nlm.nih.gov/gene/?term=9639
ARHGEF10L	protein_coding	chr1:17866330-18024370	+	1413	651	609	732	923	3722	0.171377987645504	0.622897459478405	Rho guanine nucleotide exchange factor 10 like	http://www.ncbi.nlm.nih.gov/gene/?term=55160
ARHGEF11	protein_coding	chr1:156904632-157015162	-	1026	554	703	721	836	4241	0.417765992472838	0.218692862056378	Rho guanine nucleotide exchange factor 11	http://www.ncbi.nlm.nih.gov/gene/?term=9826
ARHGEF12	protein_coding	chr11:120207618-120360645	+	510	746	729	1059	595	3367	0.499796674935855	0.18646735434449	Rho guanine nucleotide exchange factor 12	http://www.ncbi.nlm.nih.gov/gene/?term=23365
ARHGEF15	protein_coding	chr17:8213556-8225834	+	594	397	289	317	362	1367	-0.133785367861633	0.671527343322289	Rho guanine nucleotide exchange factor 15	http://www.ncbi.nlm.nih.gov/gene/?term=22899
ARHGEF16	protein_coding	chr1:3371147-3397677	+	607	456	311	574	338	1864	0.223581917118011	0.530761429207311	Rho guanine nucleotide exchange factor 16	http://www.ncbi.nlm.nih.gov/gene/?term=27237
ARHGEF17	protein_coding	chr11:73019663-73080425	+	1221	734	655	754	842	4507	0.28906565050764	0.410912331016274	Rho guanine nucleotide exchange factor 17	http://www.ncbi.nlm.nih.gov/gene/?term=9828
ARHGEF18	protein_coding	chr19:7459999-7537371	+	837	433	595	578	536	1985	-0.0184977604915809	0.951300245291549	Rho/Rac guanine nucleotide exchange factor 18	http://www.ncbi.nlm.nih.gov/gene/?term=23370
ARHGEF19	protein_coding	chr1:16524349-16539166	-	325	311	236	376	341	1405	0.467726988909894	0.132022040306281	Rho guanine nucleotide exchange factor 19	http://www.ncbi.nlm.nih.gov/gene/?term=128272
ARHGEF2	protein_coding	chr1:155916630-155948336	-	555	614	346	500	458	2512	0.261368987796364	0.459316766778282	Rho/Rac guanine nucleotide exchange factor 2	http://www.ncbi.nlm.nih.gov/gene/?term=9181
ARHGEF25	protein_coding	chr12:58003963-58011028	+	290	346	250	189	225	1024	-0.231623903795556	0.501631995118999	Rho guanine nucleotide exchange factor 25	http://www.ncbi.nlm.nih.gov/gene/?term=115557
ARHGEF26	protein_coding	chr3:153838792-153975616	+	394	249	280	189	204	953	-0.339518971986906	0.303742600955999	Rho guanine nucleotide exchange factor 26	http://www.ncbi.nlm.nih.gov/gene/?term=26084
ARHGEF26-AS1	lncRNA	chr3:153742190-153838999	-	15	26	37	21	46	4	-0.280824158241237	0.81151496960933	ARHGEF26 antisense RNA 1	http://www.ncbi.nlm.nih.gov/gene/?term=100507524
ARHGEF28	protein_coding	chr5:72921983-73237818	+	287	318	446	294	354	1686	0.191047873603837	0.586965094498002	Rho guanine nucleotide exchange factor 28	http://www.ncbi.nlm.nih.gov/gene/?term=64283
ARHGEF3	protein_coding	chr3:56761446-57113336	-	389	282	336	273	350	835	-0.146507777403342	0.605929808086824	Rho guanine nucleotide exchange factor 3	http://www.ncbi.nlm.nih.gov/gene/?term=50650
ARHGEF3-AS1	lncRNA	chr3:56974068-56994882	+	28	0	36	4	38	16	-0.501525187780679	0.738307768336185	ARHGEF3 antisense RNA 1	http://www.ncbi.nlm.nih.gov/gene/?term=100874200
ARHGEF33	protein_coding	chr2:39146504-39202590	+	188	184	180	150	242	738	0.19888172162572	0.555802795839602	Rho guanine nucleotide exchange factor 33	http://www.ncbi.nlm.nih.gov/gene/?term=100271715
ARHGEF34P	misc_RNA	chr7:143956089-143983096	-	251	45	136	117	263	1445	1.05438183773121	0.0439192193731347	Rho guanine nucleotide exchange factor 34, pseudogene	http://www.ncbi.nlm.nih.gov/gene/?term=728377
ARHGEF35	protein_coding	chr7:143883176-143892791	-	72	0	19	41	3	137	0.208092751361527	0.875029447003955	Rho guanine nucleotide exchange factor 35	http://www.ncbi.nlm.nih.gov/gene/?term=445328
ARHGEF37	protein_coding	chr5:148961135-149014527	+	421	232	395	443	377	1394	0.339024089038164	0.2861788347046	Rho guanine nucleotide exchange factor 37	http://www.ncbi.nlm.nih.gov/gene/?term=389337
ARHGEF38	protein_coding	chr4:106473777-106602070	+	124	136	141	149	155	597	0.331097154766015	0.38482332535554	Rho guanine nucleotide exchange factor 38	http://www.ncbi.nlm.nih.gov/gene/?term=54848
ARHGEF38-IT1	lncRNA	chr4:106482748-106491395	+	14	35	11	13	0	0	-2.10014323765106	0.254584653493286	ARHGEF38 intronic transcript 1	http://www.ncbi.nlm.nih.gov/gene/?term=100874374
ARHGEF39	protein_coding	chr9:35659341-35665278	-	347	229	221	295	201	1015	0.125934886117707	0.715142632892894	Rho guanine nucleotide exchange factor 39	http://www.ncbi.nlm.nih.gov/gene/?term=84904
ARHGEF4	protein_coding	chr2:131674224-131804826	+	731	527	403	366	584	1648	-0.132772668375238	0.654229842743905	Rho guanine nucleotide exchange factor 4	http://www.ncbi.nlm.nih.gov/gene/?term=50649
ARHGEF40	protein_coding	chr14:21538419-21558407	+	754	440	532	667	671	3070	0.493882800951447	0.112174307434331	Rho guanine nucleotide exchange factor 40	http://www.ncbi.nlm.nih.gov/gene/?term=55701
ARHGEF5	protein_coding	chr7:144052489-144077725	+	389	157	214	231	649	2220	1.11050675276568	0.00513059252718705	Rho guanine nucleotide exchange factor 5	http://www.ncbi.nlm.nih.gov/gene/?term=7984
ARHGEF6	protein_coding	chrX:135747709-135863503	-	61	138	223	225	191	702	0.596160158679982	0.210568565147111	Rac/Cdc42 guanine nucleotide exchange factor 6	http://www.ncbi.nlm.nih.gov/gene/?term=9459
ARHGEF7	protein_coding	chr13:111766966-111958081	+	582	205	494	294	414	1615	-0.00246325195684697	0.994634746012046	Rho guanine nucleotide exchange factor 7	http://www.ncbi.nlm.nih.gov/gene/?term=8874
ARHGEF7-AS1	lncRNA	chr13:111796652-111800912	-	23	7	17	18	42	0	0.349589215778638	0.817997710109396	ARHGEF7 antisense RNA 1	http://www.ncbi.nlm.nih.gov/gene/?term=100874226
ARHGEF7-AS2	lncRNA	chr13:111766159-111768025	-	74	65	65	45	60	10	-0.921144937901087	0.281751570552187	ARHGEF7 antisense RNA 2	http://www.ncbi.nlm.nih.gov/gene/?term=100874238
ARHGEF9	protein_coding	chrX:62854847-63005426	-	192	206	134	276	396	393	0.584574225347048	0.157936169023649	Cdc42 guanine nucleotide exchange factor 9	http://www.ncbi.nlm.nih.gov/gene/?term=23229
ARHGEF9-IT1	lncRNA	chrX:62890076-62891382	-	0	0	10	26	0	4	1.56262381918418	0.535246906744976	ARHGEF9 intronic transcript 1	http://www.ncbi.nlm.nih.gov/gene/?term=100874355
ARID1A	protein_coding	chr1:27022522-27108601	+	935	577	434	563	787	3054	0.317327107854678	0.335284604965731	AT-rich interaction domain 1A	http://www.ncbi.nlm.nih.gov/gene/?term=8289
ARID1B	protein_coding	chr6:157098989-157531913	+	718	659	531	515	746	3289	0.306739854027984	0.34526866342726	AT-rich interaction domain 1B	http://www.ncbi.nlm.nih.gov/gene/?term=57492
ARID2	protein_coding	chr12:46123492-46301823	+	164	203	320	162	337	1352	0.422845596419016	0.301186703035467	AT-rich interaction domain 2	http://www.ncbi.nlm.nih.gov/gene/?term=196528
ARID3A	protein_coding	chr19:926037-972816	+	338	340	179	228	205	987	-0.141510215227887	0.698085607959488	AT-rich interaction domain 3A	http://www.ncbi.nlm.nih.gov/gene/?term=1820
ARID3B	protein_coding	chr15:74833518-74890472	+	538	216	204	438	230	1321	0.321112664005322	0.427167597487062	AT-rich interaction domain 3B	http://www.ncbi.nlm.nih.gov/gene/?term=10620
ARID3C	protein_coding	chr9:34621455-34628011	-	254	215	125	82	155	758	-0.269298908853703	0.537994790071053	AT-rich interaction domain 3C	http://www.ncbi.nlm.nih.gov/gene/?term=138715
ARID4A	protein_coding	chr14:58765222-58840451	+	173	126	265	128	123	712	-0.19346677240991	0.652864523348267	AT-rich interaction domain 4A	http://www.ncbi.nlm.nih.gov/gene/?term=5926
ARID4B	protein_coding	chr1:235330210-235491534	-	192	266	249	164	262	987	0.0657588734861221	0.855247430425408	AT-rich interaction domain 4B	http://www.ncbi.nlm.nih.gov/gene/?term=51742
ARID5A	protein_coding	chr2:97202456-97218375	+	375	402	214	365	341	1276	0.21257526147289	0.525372592683661	AT-rich interaction domain 5A	http://www.ncbi.nlm.nih.gov/gene/?term=10865
ARID5B	protein_coding	chr10:63661013-63856707	+	459	138	457	251	650	1521	0.419303387202942	0.310860431354455	AT-rich interaction domain 5B	http://www.ncbi.nlm.nih.gov/gene/?term=84159
ARIH1	protein_coding	chr15:72766667-72878896	+	246	353	169	113	175	1073	-0.268912766129069	0.54274886396515	ariadne RBR E3 ubiquitin protein ligase 1	http://www.ncbi.nlm.nih.gov/gene/?term=25820
ARIH2	protein_coding	chr3:48956253-49022974	+	227	252	132	196	158	994	0.190542207354461	0.638543852601412	ariadne RBR E3 ubiquitin protein ligase 2	http://www.ncbi.nlm.nih.gov/gene/?term=10425
ARIH2OS	protein_coding	chr3:48955221-48956818	-	161	98	72	76	85	216	-0.461178696948431	0.337531720054607	ariadne RBR E3 ubiquitin protein ligase 2 opposite strand	http://www.ncbi.nlm.nih.gov/gene/?term=646450
ARIH2P1	pseudogene	chr18:26231376-26233576	+	172	233	143	83	70	211	-1.28784106531388	0.00290601602168584	ariadne RBR E3 ubiquitin protein ligase 2 pseudogene 1	http://www.ncbi.nlm.nih.gov/gene/?term=390844
ARL1	protein_coding	chr12:101786898-101801598	-	71	37	114	77	143	589	0.898461293395171	0.094774724402017	ADP ribosylation factor like GTPase 1	http://www.ncbi.nlm.nih.gov/gene/?term=400
ARL10	protein_coding	chr5:175792471-175800503	+	365	306	171	225	129	916	-0.293174725692819	0.472563774403028	ADP ribosylation factor like GTPase 10	http://www.ncbi.nlm.nih.gov/gene/?term=285598
ARL11	protein_coding	chr13:50202435-50208008	+	125	146	118	114	173	267	-0.07214587813903	0.865713846092189	ADP ribosylation factor like GTPase 11	http://www.ncbi.nlm.nih.gov/gene/?term=115761
ARL13A	protein_coding	chrX:100224697-100245820	+	32	6	73	42	59	173	0.515412859335899	0.545020936433876	ADP ribosylation factor like GTPase 13A	http://www.ncbi.nlm.nih.gov/gene/?term=392509
ARL13B	protein_coding	chr3:93698983-93774522	+	57	121	95	39	26	460	-0.340196329380035	0.621529126588089	ADP ribosylation factor like GTPase 13B	http://www.ncbi.nlm.nih.gov/gene/?term=200894
ARL14	protein_coding	chr3:160394948-160396236	+	37	28	20	7	41	161	0.240524896187552	0.797699891200035	ADP ribosylation factor like GTPase 14	http://www.ncbi.nlm.nih.gov/gene/?term=80117
ARL14EP	protein_coding	chr11:30344646-30359770	+	39	79	49	74	30	175	-0.0189467100407315	0.978071597934872	ADP ribosylation factor like GTPase 14 effector protein	http://www.ncbi.nlm.nih.gov/gene/?term=120534
ARL14EPL	protein_coding	chr5:115387163-115394827	+	29	25	28	7	33	98	-0.213558505857775	0.825544703188085	ADP ribosylation factor like GTPase 14 effector protein like	http://www.ncbi.nlm.nih.gov/gene/?term=644100
ARL15	protein_coding	chr5:53180614-53606403	-	54	180	49	158	90	354	0.358342982847591	0.547340614801395	ADP ribosylation factor like GTPase 15	http://www.ncbi.nlm.nih.gov/gene/?term=54622
ARL16	protein_coding	chr17:79648195-79650954	-	128	125	99	121	179	280	0.15094396686899	0.722839253270981	ADP ribosylation factor like GTPase 16	http://www.ncbi.nlm.nih.gov/gene/?term=339231
ARL17A	protein_coding	chr17:44586045-44657088	-	30	14	149	33	126	108	-0.0851628911398413	0.919089469183465	ADP ribosylation factor like GTPase 17A	http://www.ncbi.nlm.nih.gov/gene/?term=51326
ARL17B	protein_coding	chr17:44376913-44439153	-	0	10	31	1	24	4	-0.864266131045772	0.638996527816486	ADP ribosylation factor like GTPase 17B	http://www.ncbi.nlm.nih.gov/gene/?term=100506084
ARL2	protein_coding	chr11:64781585-64789657	+	125	160	59	124	64	433	-0.00900276396858015	0.98650426564626	ADP ribosylation factor like GTPase 2	http://www.ncbi.nlm.nih.gov/gene/?term=402
ARL2-SNX15	lncRNA	chr11:64781585-64808044	+	366	260	120	306	147	945	0.128019714373806	0.769042077249517	ARL2-SNX15 readthrough (NMD candidate)	http://www.ncbi.nlm.nih.gov/gene/?term=100528018
ARL2BP	protein_coding	chr16:57279038-57287545	+	153	118	142	63	111	144	-0.913357234359772	0.0506674042037105	ADP ribosylation factor like GTPase 2 binding protein	http://www.ncbi.nlm.nih.gov/gene/?term=23568
ARL2BPP2	pseudogene	chr12:53157141-53157876	+	40	160	79	28	45	50	-1.73033075198997	0.0147308026384086	ADP ribosylation factor like GTPase 2 binding protein pseudogene 2	http://www.ncbi.nlm.nih.gov/gene/?term=643898
ARL2BPP3	pseudogene	chr13:37368924-37369385	+	36	77	4	1	34	3	-1.88734943633132	0.16731220631605	ADP ribosylation factor like GTPase 2 binding protein pseudogene 3	http://www.ncbi.nlm.nih.gov/gene/?term=646879
ARL2BPP4	pseudogene	chr5:129865101-129865787	+	0	50	46	4	31	18	-1.43082399939207	0.303132762557653	ADP ribosylation factor like GTPase 2 binding protein pseudogene 4	http://www.ncbi.nlm.nih.gov/gene/?term=100130265
ARL2BPP7	pseudogene	chr9:104816145-104818108	-	30	14	48	1	61	48	-0.353603890298036	0.760219425579759	ADP ribosylation factor like GTPase 2 binding protein pseudogene 7	http://www.ncbi.nlm.nih.gov/gene/?term=100131629
ARL2BPP8	pseudogene	chr17:52830236-52832038	-	111	12	7	22	61	22	-0.42980935232459	0.692587443095147	ADP ribosylation factor like GTPase 2 binding protein pseudogene 8	http://www.ncbi.nlm.nih.gov/gene/?term=100131784
ARL2BPP9	pseudogene	chr17:80534290-80535417	-	47	39	20	32	78	41	0.193525883176368	0.820771062014104	ADP ribosylation factor like GTPase 2 binding protein pseudogene 9	http://www.ncbi.nlm.nih.gov/gene/?term=100421675
ARL3	protein_coding	chr10:104433484-104474190	-	140	82	255	125	164	331	-0.261817659571897	0.573459273591682	ADP ribosylation factor like GTPase 3	http://www.ncbi.nlm.nih.gov/gene/?term=403
ARL4A	protein_coding	chr7:12726452-12730559	+	177	205	93	120	81	193	-0.804120094792219	0.0988117851035889	ADP ribosylation factor like GTPase 4A	http://www.ncbi.nlm.nih.gov/gene/?term=10124
ARL4AP1	pseudogene	chr10:62443976-62445154	+	21	30	95	1	76	79	-0.656714533636423	0.533850408187871	ADP ribosylation factor like GTPase 4A pseudogene 1	http://www.ncbi.nlm.nih.gov/gene/?term=387684
ARL4AP2	pseudogene	chr4:40787905-40789053	+	22	20	65	11	124	59	0.39069443249727	0.679611866335199	ADP ribosylation factor like GTPase 4A pseudogene 2	http://www.ncbi.nlm.nih.gov/gene/?term=152709
ARL4AP4	pseudogene	chr3:23920472-23921187	-	30	0	9	22	40	91	1.35806936079041	0.29020126668283	ADP ribosylation factor like GTPase 4A pseudogene 4	http://www.ncbi.nlm.nih.gov/gene/?term=100420471
ARL4C	protein_coding	chr2:235401685-235405697	-	228	366	213	267	160	813	-0.193451902361978	0.624935390574176	ADP ribosylation factor like GTPase 4C	http://www.ncbi.nlm.nih.gov/gene/?term=10123
ARL4D	protein_coding	chr17:41476353-41478504	+	155	96	111	52	95	400	-0.350482856125498	0.460804227856052	ADP ribosylation factor like GTPase 4D	http://www.ncbi.nlm.nih.gov/gene/?term=379
ARL5A	protein_coding	chr2:152657480-152685009	-	24	131	76	87	116	217	0.174118825659573	0.784864283526012	ADP ribosylation factor like GTPase 5A	http://www.ncbi.nlm.nih.gov/gene/?term=26225
ARL5AP1	pseudogene	chrX:118317445-118321005	-	6	0	8	7	35	14	1.68878889317587	0.330700022567166	ADP ribosylation factor like GTPase 5A pseudogene 1	http://www.ncbi.nlm.nih.gov/gene/?term=641382
ARL5AP2	pseudogene	chr10:100770912-100773979	-	40	26	25	22	46	8	-0.3853728800777	0.718124005041724	ADP ribosylation factor like GTPase 5A pseudogene 2	http://www.ncbi.nlm.nih.gov/gene/?term=641380
ARL5AP4	pseudogene	chr22:25081822-25089151	+	15	22	108	45	147	102	0.527761049062577	0.524191370239658	ADP ribosylation factor like GTPase 5A pseudogene 4	http://www.ncbi.nlm.nih.gov/gene/?term=641379
ARL5B	protein_coding	chr10:18948313-18966940	+	117	53	88	49	115	476	0.339654960228896	0.524488933125897	ADP ribosylation factor like GTPase 5B	http://www.ncbi.nlm.nih.gov/gene/?term=221079
ARL5C	protein_coding	chr17:37313147-37322414	-	241	63	105	120	90	492	-0.024169542271395	0.961503522065443	ADP ribosylation factor like GTPase 5C	http://www.ncbi.nlm.nih.gov/gene/?term=390790
ARL6	protein_coding	chr3:97483365-97520086	+	47	57	102	68	35	142	-0.431182508378222	0.509825691761137	ADP ribosylation factor like GTPase 6	http://www.ncbi.nlm.nih.gov/gene/?term=84100
ARL6IP1	protein_coding	chr16:18802989-18813000	-	279	242	229	477	159	423	0.144972680274155	0.757943940835625	ADP ribosylation factor like GTPase 6 interacting protein 1	http://www.ncbi.nlm.nih.gov/gene/?term=23204
ARL6IP1P1	pseudogene	chr14:22115933-22118621	-	36	24	55	9	79	85	-0.0748087331929094	0.932562045971956	ADP ribosylation factor like GTPase 6 interacting protein 1 pseudogene 1	http://www.ncbi.nlm.nih.gov/gene/?term=100288702
ARL6IP1P2	pseudogene	chr10:37283863-37284715	+	0	0	25	25	56	107	2.12763810239554	0.146541351794496	ADP ribosylation factor like GTPase 6 interacting protein 1 pseudogene 2	http://www.ncbi.nlm.nih.gov/gene/?term=646348
ARL6IP1P3	pseudogene	chr11:80364269-80365116	-	0	5	0	11	0	11	1.56984176064221	0.584603527449861	ADP ribosylation factor like GTPase 6 interacting protein 1 pseudogene 3	http://www.ncbi.nlm.nih.gov/gene/?term=729790
ARL6IP4	protein_coding	chr12:123464607-123467460	+	186	341	167	268	212	645	-9.56686825172456e-05	0.999808728920059	ADP ribosylation factor like GTPase 6 interacting protein 4	http://www.ncbi.nlm.nih.gov/gene/?term=51329
ARL6IP5	protein_coding	chr3:69134090-69155239	+	228	258	292	315	209	503	-0.143083603965964	0.706833836142722	ADP ribosylation factor like GTPase 6 interacting protein 5	http://www.ncbi.nlm.nih.gov/gene/?term=10550
ARL6IP6	protein_coding	chr2:153574407-153617767	+	178	195	106	132	123	464	-0.205071002268228	0.614274662885713	ADP ribosylation factor like GTPase 6 interacting protein 6	http://www.ncbi.nlm.nih.gov/gene/?term=151188
ARL8A	protein_coding	chr1:202102532-202113871	-	231	116	99	140	207	618	0.353742765844009	0.36552458941173	ADP ribosylation factor like GTPase 8A	http://www.ncbi.nlm.nih.gov/gene/?term=127829
ARL8B	protein_coding	chr3:5163930-5222601	+	155	203	125	101	166	471	-0.21040943324282	0.597514766114319	ADP ribosylation factor like GTPase 8B	http://www.ncbi.nlm.nih.gov/gene/?term=55207
ARL9	protein_coding	chr4:57371375-57390058	+	101	20	51	43	40	158	-0.245331822718456	0.732314336173886	ADP ribosylation factor like GTPase 9	http://www.ncbi.nlm.nih.gov/gene/?term=132946
ARMC1	protein_coding	chr8:66514691-66546452	-	69	18	57	60	40	317	0.593760027113132	0.394989786026216	armadillo repeat containing 1	http://www.ncbi.nlm.nih.gov/gene/?term=55156
ARMC10	protein_coding	chr7:102715328-102740210	+	61	109	210	69	207	322	-0.0796075230267003	0.88392324942332	armadillo repeat containing 10	http://www.ncbi.nlm.nih.gov/gene/?term=83787
ARMC10P1	pseudogene	chr3:94224382-94226494	-	11	0	30	17	75	118	1.61870844083722	0.177626627735632	armadillo repeat containing 10 pseudogene 1	http://www.ncbi.nlm.nih.gov/gene/?term=389137
ARMC12	protein_coding	chr6:35704809-35716690	+	102	118	39	117	116	530	0.680796990503627	0.182566602927418	armadillo repeat containing 12	http://www.ncbi.nlm.nih.gov/gene/?term=221481
ARMC2	protein_coding	chr6:109169619-109295675	+	91	95	158	98	55	668	0.142998924680101	0.796270838033026	armadillo repeat containing 2	http://www.ncbi.nlm.nih.gov/gene/?term=84071
ARMC2-AS1	lncRNA	chr6:109229343-109245306	-	10	82	25	40	0	28	-1.1924732818557	0.35661474542014	ARMC2 antisense RNA 1	http://www.ncbi.nlm.nih.gov/gene/?term=101929716
ARMC3	protein_coding	chr10:23216953-23327452	+	109	153	216	62	154	442	-0.452460152640494	0.330783291257171	armadillo repeat containing 3	http://www.ncbi.nlm.nih.gov/gene/?term=219681
ARMC4	protein_coding	chr10:28101093-28287979	-	247	295	270	170	219	735	-0.367008655756257	0.258644146858174	armadillo repeat containing 4	http://www.ncbi.nlm.nih.gov/gene/?term=55130
ARMC4P1	misc_RNA	chr10:27547691-27623984	+	57	53	93	22	147	143	-0.00491271767624101	0.994296980328519	armadillo repeat containing 4 pseudogene 1	http://www.ncbi.nlm.nih.gov/gene/?term=101060171
ARMC5	protein_coding	chr16:31469594-31478488	+	434	386	232	350	288	2016	0.351355524748564	0.355028166313364	armadillo repeat containing 5	http://www.ncbi.nlm.nih.gov/gene/?term=79798
ARMC6	protein_coding	chr19:19144387-19168987	+	321	116	165	308	163	1224	0.646222256769097	0.130714003588677	armadillo repeat containing 6	http://www.ncbi.nlm.nih.gov/gene/?term=93436
ARMC7	protein_coding	chr17:73106047-73126360	+	203	228	198	146	93	582	-0.510149514684345	0.206452499236518	armadillo repeat containing 7	http://www.ncbi.nlm.nih.gov/gene/?term=79637
ARMC8	protein_coding	chr3:137906090-138017231	+	211	190	236	275	329	859	0.485920292480349	0.112539128577076	armadillo repeat containing 8	http://www.ncbi.nlm.nih.gov/gene/?term=25852
ARMC9	protein_coding	chr2:232063260-232240590	+	625	415	492	380	573	1311	-0.12928513238102	0.638342937288356	armadillo repeat containing 9	http://www.ncbi.nlm.nih.gov/gene/?term=80210
ARMCX1	protein_coding	chrX:100805514-100809683	+	80	119	52	86	52	241	-0.17676714231949	0.756812642050002	armadillo repeat containing, X-linked 1	http://www.ncbi.nlm.nih.gov/gene/?term=51309
ARMCX2	protein_coding	chrX:100910267-100914876	-	115	254	78	165	170	499	0.140319100495882	0.768515632231722	armadillo repeat containing, X-linked 2	http://www.ncbi.nlm.nih.gov/gene/?term=9823
ARMCX3	protein_coding	chrX:100878120-100882831	+	110	173	136	159	100	270	-0.24898699170855	0.594031311596578	armadillo repeat containing, X-linked 3	http://www.ncbi.nlm.nih.gov/gene/?term=51566
ARMCX4	protein_coding	chrX:100673251-100790975	+	336	464	379	477	589	1870	0.502010472567608	0.101674387226477	armadillo repeat containing, X-linked 4	http://www.ncbi.nlm.nih.gov/gene/?term=100131755
ARMCX5	protein_coding	chrX:101854096-101859087	+	90	43	119	108	155	215	0.41283872934953	0.436361164248108	armadillo repeat containing, X-linked 5	http://www.ncbi.nlm.nih.gov/gene/?term=64860
ARMCX5-GPRASP2	protein_coding	chrX:101854276-101972661	+	107	173	127	110	179	460	0.0817412541430202	0.843776195034865	ARMCX5-GPRASP2 readthrough	http://www.ncbi.nlm.nih.gov/gene/?term=100528062
ARMCX6	protein_coding	chrX:100870108-100872991	-	86	186	51	113	55	154	-0.537623799827216	0.388105023616102	armadillo repeat containing, X-linked 6	http://www.ncbi.nlm.nih.gov/gene/?term=54470
ARMS2	protein_coding	chr10:124214179-124216868	+	30	45	40	57	103	228	0.994639333387983	0.103017063759614	age-related maculopathy susceptibility 2	http://www.ncbi.nlm.nih.gov/gene/?term=387715
ARMT1	protein_coding	chr6:151773393-151791236	+	60	20	60	27	199	342	1.23877151088896	0.0694146095229143	acidic residue methyltransferase 1	http://www.ncbi.nlm.nih.gov/gene/?term=79624
ARNT	protein_coding	chr1:150782181-150849244	-	122	174	274	124	289	1091	0.390596176892878	0.373972286290954	aryl hydrocarbon receptor nuclear translocator	http://www.ncbi.nlm.nih.gov/gene/?term=405
ARNT2	protein_coding	chr15:80696692-80890278	+	530	319	407	407	452	1173	0.0264910047240528	0.925546504787134	aryl hydrocarbon receptor nuclear translocator 2	http://www.ncbi.nlm.nih.gov/gene/?term=9915
ARNTL	protein_coding	chr11:13299274-13408813	+	125	154	189	87	80	936	0.0280270748549017	0.957378876869382	aryl hydrocarbon receptor nuclear translocator like	http://www.ncbi.nlm.nih.gov/gene/?term=406
ARNTL2	protein_coding	chr12:27485787-27578746	+	255	209	225	185	307	627	0.017444783807633	0.95580380117745	aryl hydrocarbon receptor nuclear translocator like 2	http://www.ncbi.nlm.nih.gov/gene/?term=56938
ARNTL2-AS1	lncRNA	chr12:27542722-27599567	-	8	4	38	19	47	38	0.576492201211346	0.625714163504871	ARNTL2 antisense RNA 1	http://www.ncbi.nlm.nih.gov/gene/?term=101928646
ARPC1A	protein_coding	chr7:98923496-98963885	+	121	136	176	136	157	673	0.250153256631522	0.529967399616305	actin related protein 2/3 complex subunit 1A	http://www.ncbi.nlm.nih.gov/gene/?term=10552
ARPC1B	protein_coding	chr7:98972298-98992424	+	1200	1095	513	1981	454	1139	0.136723655831619	0.875810374659758	actin related protein 2/3 complex subunit 1B	http://www.ncbi.nlm.nih.gov/gene/?term=10095
ARPC2	protein_coding	chr2:219081817-219119071	+	348	559	324	324	289	987	-0.389784376891942	0.26186122790263	actin related protein 2/3 complex subunit 2	http://www.ncbi.nlm.nih.gov/gene/?term=10109
ARPC3	protein_coding	chr12:110872695-110888216	-	151	180	163	175	138	655	0.119986028038726	0.754614214902342	actin related protein 2/3 complex subunit 3	http://www.ncbi.nlm.nih.gov/gene/?term=10094
ARPC3P1	pseudogene	chr20:47750988-47751810	+	46	8	18	34	48	20	0.379136750038319	0.721349454270274	actin related protein 2/3 complex subunit 3 pseudogene 1	http://www.ncbi.nlm.nih.gov/gene/?term=87171
ARPC3P2	pseudogene	chr1:211615596-211616345	+	36	0	1	17	9	95	0.871087858467568	0.589211527803039	actin related protein 2/3 complex subunit 3 pseudogene 2	http://www.ncbi.nlm.nih.gov/gene/?term=391160
ARPC3P3	pseudogene	chr11:93921370-93922202	-	8	0	21	20	18	173	1.74095350948335	0.187280834043573	actin related protein 2/3 complex subunit 3 pseudogene 3	http://www.ncbi.nlm.nih.gov/gene/?term=729494
ARPC3P4	pseudogene	chr11:73632449-73633272	-	2	32	10	11	82	22	0.981093377653421	0.438627238649277	actin related protein 2/3 complex subunit 3 pseudogene 4	http://www.ncbi.nlm.nih.gov/gene/?term=100421973
ARPC3P5	pseudogene	chr6:15934974-15935745	+	17	0	23	14	0	83	0.170773089379588	0.923885044377931	actin related protein 2/3 complex subunit 3 pseudogene 5	http://www.ncbi.nlm.nih.gov/gene/?term=441131
ARPC4	protein_coding	chr3:9834179-9848789	+	528	352	202	306	280	749	-0.315087484679183	0.373052578032606	actin related protein 2/3 complex subunit 4	http://www.ncbi.nlm.nih.gov/gene/?term=10093
ARPC4-TTLL3	protein_coding	chr3:9834232-9878040	+	413	474	288	342	424	1721	0.189022580092201	0.563078705225177	ARPC4-TTLL3 readthrough	http://www.ncbi.nlm.nih.gov/gene/?term=100526693
ARPC5	protein_coding	chr1:183595328-183605076	-	308	405	314	499	264	503	-0.0981418527781459	0.817787472564145	actin related protein 2/3 complex subunit 5	http://www.ncbi.nlm.nih.gov/gene/?term=10092
ARPC5L	protein_coding	chr9:127624397-127640012	+	255	202	152	193	123	277	-0.517007665732403	0.220895259385973	actin related protein 2/3 complex subunit 5 like	http://www.ncbi.nlm.nih.gov/gene/?term=81873
ARPIN	protein_coding	chr15:90439764-90456222	-	423	414	272	368	320	590	-0.295555648483607	0.405417117865585	actin related protein 2/3 complex inhibitor	http://www.ncbi.nlm.nih.gov/gene/?term=348110
ARPP19	protein_coding	chr15:52839242-52861643	-	271	425	348	361	336	803	-0.122022718641718	0.723606884917577	cAMP regulated phosphoprotein 19	http://www.ncbi.nlm.nih.gov/gene/?term=10776
ARPP21	protein_coding	chr3:35680666-35835988	+	291	277	333	290	452	1087	0.278985761147461	0.344483301754729	cAMP regulated phosphoprotein 21	http://www.ncbi.nlm.nih.gov/gene/?term=10777
ARR3	protein_coding	chrX:69488185-69501690	+	121	142	73	96	134	569	0.318952516870501	0.48269497781437	arrestin 3	http://www.ncbi.nlm.nih.gov/gene/?term=407
ARRB1	protein_coding	chr11:74971166-75062875	-	789	564	540	811	561	1872	0.134293684344727	0.671365003106715	arrestin beta 1	http://www.ncbi.nlm.nih.gov/gene/?term=408
ARRB2	protein_coding	chr17:4613789-4624795	+	411	440	388	314	318	1195	-0.257138272735239	0.386837180953238	arrestin beta 2	http://www.ncbi.nlm.nih.gov/gene/?term=409
ARRDC1	protein_coding	chr9:140500092-140509812	+	433	196	56	212	205	1118	0.298925737225336	0.556231423128133	arrestin domain containing 1	http://www.ncbi.nlm.nih.gov/gene/?term=92714
ARRDC1-AS1	lncRNA	chr9:140509784-140513347	-	152	136	60	132	92	304	-0.0431629538398548	0.929859929913591	ARRDC1 antisense RNA 1	http://www.ncbi.nlm.nih.gov/gene/?term=85026
ARRDC2	protein_coding	chr19:18111941-18124911	+	549	298	152	268	153	986	-0.317838464056424	0.461846151482981	arrestin domain containing 2	http://www.ncbi.nlm.nih.gov/gene/?term=27106
ARRDC3	protein_coding	chr5:90664449-90679190	-	87	115	156	117	332	354	0.58720916439057	0.21597699075482	arrestin domain containing 3	http://www.ncbi.nlm.nih.gov/gene/?term=57561
ARRDC3-AS1	lncRNA	chr5:90676164-90716532	+	37	56	75	81	171	37	0.580197500500507	0.449139302829828	ARRDC3 antisense RNA 1	http://www.ncbi.nlm.nih.gov/gene/?term=100129716
ARRDC4	protein_coding	chr15:98503933-98517068	+	171	187	113	148	209	423	0.0735095834534756	0.847646401537347	arrestin domain containing 4	http://www.ncbi.nlm.nih.gov/gene/?term=91947
ARRDC5	protein_coding	chr19:4890449-4902879	-	62	110	59	61	125	532	0.609448603584388	0.25910545312948	arrestin domain containing 5	http://www.ncbi.nlm.nih.gov/gene/?term=645432
ARSA	protein_coding	chr22:51061182-51066601	-	410	262	207	433	401	1217	0.548695627758964	0.0805642836646908	arylsulfatase A	http://www.ncbi.nlm.nih.gov/gene/?term=410
ARSB	protein_coding	chr5:78073032-78282357	-	201	351	310	133	195	628	-0.71985434981156	0.0521272187794104	arylsulfatase B	http://www.ncbi.nlm.nih.gov/gene/?term=411
ARSD	protein_coding	chrX:2822011-2847416	-	206	169	100	280	309	636	0.783227059180668	0.031331392956573	arylsulfatase D	http://www.ncbi.nlm.nih.gov/gene/?term=414
ARSD-AS1	lncRNA	chrX:2822945-2824163	+	74	30	1	5	20	24	-1.63533470644144	0.200474328711186	ARSD antisense RNA 1	http://www.ncbi.nlm.nih.gov/gene/?term=100506356
ARSDP1	pseudogene	chrY:14474734-14488049	+	9	0	22	6	16	109	0.90270812247474	0.55303679554403	arylsulfatase D pseudogene 1	http://www.ncbi.nlm.nih.gov/gene/?term=10034
ARSE	protein_coding	chrX:2852673-2886351	-	34	87	84	193	131	336	1.07806632791601	0.046492903895399	arylsulfatase E (chondrodysplasia punctata 1)	http://www.ncbi.nlm.nih.gov/gene/?term=415
ARSF	protein_coding	chrX:2958275-3030770	+	94	114	47	78	91	241	-0.0287043855734511	0.956689241328357	arylsulfatase F	http://www.ncbi.nlm.nih.gov/gene/?term=416
ARSG	protein_coding	chr17:66255323-66417000	+	458	159	243	260	230	865	-0.0635578463067888	0.86299386192903	arylsulfatase G	http://www.ncbi.nlm.nih.gov/gene/?term=22901
ARSH	protein_coding	chrX:2924654-2951426	+	105	65	145	99	102	365	0.053459476197131	0.909920298525513	arylsulfatase family member H	http://www.ncbi.nlm.nih.gov/gene/?term=347527
ARSI	protein_coding	chr5:149675902-149682525	-	440	350	186	277	279	1281	0.0495841961238369	0.889905205732735	arylsulfatase family member I	http://www.ncbi.nlm.nih.gov/gene/?term=340075
ARSJ	protein_coding	chr4:114821440-114900878	-	112	98	134	84	281	495	0.571838990673806	0.200736442455654	arylsulfatase family member J	http://www.ncbi.nlm.nih.gov/gene/?term=79642
ARSK	protein_coding	chr5:94890825-94940806	+	82	74	105	39	143	456	0.312550165586093	0.565869552499725	arylsulfatase family member K	http://www.ncbi.nlm.nih.gov/gene/?term=153642
ART1	protein_coding	chr11:3666361-3685646	+	125	48	60	123	148	574	1.05087559398749	0.0234405111783905	ADP-ribosyltransferase 1	http://www.ncbi.nlm.nih.gov/gene/?term=417
ART3	protein_coding	chr4:76932333-77033955	+	26	37	136	82	91	336	0.482477179921743	0.465014302697154	ADP-ribosyltransferase 3	http://www.ncbi.nlm.nih.gov/gene/?term=419
ART4	protein_coding	chr12:14982245-14996413	-	48	66	64	17	108	122	-0.207305696979757	0.772783612029105	ADP-ribosyltransferase 4 (Dombrock blood group)	http://www.ncbi.nlm.nih.gov/gene/?term=420
ART5	protein_coding	chr11:3659736-3663546	-	168	319	184	174	136	462	-0.538222541984902	0.189625989596629	ADP-ribosyltransferase 5	http://www.ncbi.nlm.nih.gov/gene/?term=116969
ARTN	protein_coding	chr1:44398992-44402912	+	493	205	161	276	244	515	-0.222845315987479	0.580645087216809	artemin	http://www.ncbi.nlm.nih.gov/gene/?term=9048
ARV1	protein_coding	chr1:231114795-231136479	+	100	48	123	31	73	314	-0.377248016556293	0.527311532066298	ARV1 homolog, fatty acid homeostasis modulator	http://www.ncbi.nlm.nih.gov/gene/?term=64801
ARVCF	protein_coding	chr22:19957402-20004309	-	651	520	428	494	331	2468	0.088380003332114	0.809003036158782	ARVCF, delta catenin family member	http://www.ncbi.nlm.nih.gov/gene/?term=421
ARX	protein_coding	chrX:25021811-25034065	-	219	363	107	209	149	383	-0.489533649898493	0.293617463784899	aristaless related homeobox	http://www.ncbi.nlm.nih.gov/gene/?term=170302
AS-PTPRE	lncRNA	chr10:129855996-129860689	-	50	142	30	65	60	99	-0.523516144892903	0.463089851127505	lncRNA antisense to PTPRE protein-coding gene	http://www.ncbi.nlm.nih.gov/gene/?term=105378553
AS3MT	protein_coding	chr10:104629210-104661656	+	193	163	140	123	237	550	0.122064141139985	0.733207536695489	arsenite methyltransferase	http://www.ncbi.nlm.nih.gov/gene/?term=57412
ASAH1	protein_coding	chr8:17913808-17942507	-	215	429	380	862	444	824	0.650151269750382	0.153431952361942	N-acylsphingosine amidohydrolase 1	http://www.ncbi.nlm.nih.gov/gene/?term=427
ASAH2	protein_coding	chr10:51947000-52008370	-	34	31	61	18	70	289	0.50196369899445	0.502970280476645	N-acylsphingosine amidohydrolase 2	http://www.ncbi.nlm.nih.gov/gene/?term=56624
ASAH2B	protein_coding	chr10:52499448-52516948	+	24	75	38	56	83	185	0.486361354397841	0.472639763160731	N-acylsphingosine amidohydrolase 2B	http://www.ncbi.nlm.nih.gov/gene/?term=653308
ASAP1	protein_coding	chr8:131064350-131455906	-	385	940	365	729	500	1824	0.111075112527069	0.792382451225547	ArfGAP with SH3 domain, ankyrin repeat and PH domain 1	http://www.ncbi.nlm.nih.gov/gene/?term=50807
ASAP1-IT1	lncRNA	chr8:131307601-131308779	-	28	0	19	19	36	42	0.614959823534611	0.649074281133332	ASAP1 intronic transcript 1	http://www.ncbi.nlm.nih.gov/gene/?term=29065
ASAP1-IT2	lncRNA	chr8:131094984-131097014	-	62	13	71	54	0	22	-1.05706303052362	0.389118530820253	ASAP1 intronic transcript 2	http://www.ncbi.nlm.nih.gov/gene/?term=100507117
ASAP2	protein_coding	chr2:9346894-9545812	+	390	648	399	371	629	2036	0.183351977364294	0.598676853134042	ArfGAP with SH3 domain, ankyrin repeat and PH domain 2	http://www.ncbi.nlm.nih.gov/gene/?term=8853
ASAP3	protein_coding	chr1:23755056-23810750	-	602	545	418	397	643	1826	0.0726256559654097	0.801688111330986	ArfGAP with SH3 domain, ankyrin repeat and PH domain 3	http://www.ncbi.nlm.nih.gov/gene/?term=55616
ASB1	protein_coding	chr2:239335569-239360891	+	583	254	337	345	522	1210	0.151972224060527	0.629345602563942	ankyrin repeat and SOCS box containing 1	http://www.ncbi.nlm.nih.gov/gene/?term=51665
ASB10	protein_coding	chr7:150872785-150884919	-	318	161	129	260	290	944	0.567148552854263	0.107700903403408	ankyrin repeat and SOCS box containing 10	http://www.ncbi.nlm.nih.gov/gene/?term=136371
ASB11	protein_coding	chrX:15299819-15333746	-	37	29	77	111	94	93	0.736961748485182	0.290707136487971	ankyrin repeat and SOCS box containing 11	http://www.ncbi.nlm.nih.gov/gene/?term=140456
ASB12	protein_coding	chrX:63444072-63450511	-	28	31	23	56	48	318	1.37502788710396	0.0465481873742569	ankyrin repeat and SOCS box containing 12	http://www.ncbi.nlm.nih.gov/gene/?term=142689
ASB13	protein_coding	chr10:5680820-5708558	-	330	118	139	185	139	568	-0.0979039061006839	0.814855278479989	ankyrin repeat and SOCS box containing 13	http://www.ncbi.nlm.nih.gov/gene/?term=79754
ASB14	protein_coding	chr3:57302379-57326710	-	53	42	113	44	148	529	0.774602545758172	0.195953366690255	ankyrin repeat and SOCS box containing 14	http://www.ncbi.nlm.nih.gov/gene/?term=142686
ASB15	protein_coding	chr7:123241921-123277951	+	62	36	101	51	75	450	0.473424418177169	0.4374696335179	ankyrin repeat and SOCS box containing 15	http://www.ncbi.nlm.nih.gov/gene/?term=142685
ASB16	protein_coding	chr17:42248074-42256451	+	322	89	124	125	150	245	-0.504275665227397	0.290238600880442	ankyrin repeat and SOCS box containing 16	http://www.ncbi.nlm.nih.gov/gene/?term=92591
ASB16-AS1	lncRNA	chr17:42253341-42264085	-	259	140	127	98	281	505	0.0567141728362407	0.89078826816982	ASB16 antisense RNA 1	http://www.ncbi.nlm.nih.gov/gene/?term=339201
ASB17	protein_coding	chr1:76384558-76398116	-	1	4	28	8	32	128	1.22308414832913	0.359599828488386	ankyrin repeat and SOCS box containing 17	http://www.ncbi.nlm.nih.gov/gene/?term=127247
ASB18	protein_coding	chr2:237103515-237172988	-	286	236	81	167	128	257	-0.603173557207844	0.211313695533177	ankyrin repeat and SOCS box containing 18	http://www.ncbi.nlm.nih.gov/gene/?term=401036
ASB2	protein_coding	chr14:94400499-94443076	-	470	333	208	290	385	1501	0.24856939426785	0.462063135915717	ankyrin repeat and SOCS box containing 2	http://www.ncbi.nlm.nih.gov/gene/?term=51676
ASB3	protein_coding	chr2:53897117-54014146	-	124	116	99	96	221	389	0.368747638876149	0.38083586717304	ankyrin repeat and SOCS box containing 3	http://www.ncbi.nlm.nih.gov/gene/?term=51130
ASB4	protein_coding	chr7:95115213-95169543	+	164	101	210	68	69	634	-0.424310530952477	0.413432459112374	ankyrin repeat and SOCS box containing 4	http://www.ncbi.nlm.nih.gov/gene/?term=51666
ASB5	protein_coding	chr4:177134824-177190373	-	65	29	189	46	149	263	-0.0652168076923241	0.921321286352251	ankyrin repeat and SOCS box containing 5	http://www.ncbi.nlm.nih.gov/gene/?term=140458
ASB6	protein_coding	chr9:132396883-132404448	-	512	374	195	319	257	1775	0.165027946208846	0.679157036612621	ankyrin repeat and SOCS box containing 6	http://www.ncbi.nlm.nih.gov/gene/?term=140459
ASB7	protein_coding	chr15:101142755-101191906	+	131	166	225	107	212	429	-0.223724632490729	0.58167910538765	ankyrin repeat and SOCS box containing 7	http://www.ncbi.nlm.nih.gov/gene/?term=140460
ASB8	protein_coding	chr12:48541571-48551378	-	167	64	215	165	160	468	0.145297064667479	0.74820613882136	ankyrin repeat and SOCS box containing 8	http://www.ncbi.nlm.nih.gov/gene/?term=140461
ASB9	protein_coding	chrX:15262109-15288589	-	22	61	51	97	31	247	0.664499401230988	0.357501135184615	ankyrin repeat and SOCS box containing 9	http://www.ncbi.nlm.nih.gov/gene/?term=140462
ASB9P1	misc_RNA	chr15:93338714-93340338	+	29	33	55	40	21	242	0.293357407785213	0.709381242907409	ankyrin repeat and SOCS box containing 9 pseudogene 1	http://www.ncbi.nlm.nih.gov/gene/?term=728619
ASCC1	protein_coding	chr10:73855790-73976892	-	119	99	160	127	310	493	0.628655734624819	0.129394434674482	activating signal cointegrator 1 complex subunit 1	http://www.ncbi.nlm.nih.gov/gene/?term=51008
ASCC2	protein_coding	chr22:30184597-30234293	-	395	388	321	499	349	1921	0.46347795577935	0.164900207305328	activating signal cointegrator 1 complex subunit 2	http://www.ncbi.nlm.nih.gov/gene/?term=84164
ASCC3	protein_coding	chr6:100956070-101329248	-	234	213	349	153	298	1539	0.252951380611511	0.5379095176816	activating signal cointegrator 1 complex subunit 3	http://www.ncbi.nlm.nih.gov/gene/?term=10973
ASCL1	protein_coding	chr12:103351452-103354294	+	180	88	215	91	157	796	0.0973301805583551	0.832808117174137	achaete-scute family bHLH transcription factor 1	http://www.ncbi.nlm.nih.gov/gene/?term=429
ASCL2	protein_coding	chr11:2289728-2292182	-	165	120	162	151	108	271	-0.313036347385012	0.463797600354798	achaete-scute family bHLH transcription factor 2	http://www.ncbi.nlm.nih.gov/gene/?term=430
ASCL3	protein_coding	chr11:8959119-8964580	-	8	82	47	41	59	234	0.285813076527988	0.72542303420796	achaete-scute family bHLH transcription factor 3	http://www.ncbi.nlm.nih.gov/gene/?term=56676
ASCL4	protein_coding	chr12:108168162-108170421	+	191	30	73	124	118	361	0.415182016807557	0.461603307319642	achaete-scute family bHLH transcription factor 4	http://www.ncbi.nlm.nih.gov/gene/?term=121549
ASCL5	protein_coding	chr1:201083081-201084500	-	156	134	126	93	269	273	0.0776427964868208	0.865111082703174	achaete-scute family bHLH transcription factor 5	http://www.ncbi.nlm.nih.gov/gene/?term=647219
ASF1A	protein_coding	chr6:119215241-119230336	+	31	66	44	58	27	329	0.466656857703557	0.518638733972234	anti-silencing function 1A histone chaperone	http://www.ncbi.nlm.nih.gov/gene/?term=25842
ASF1B	protein_coding	chr19:14230321-14247440	-	216	192	75	150	107	471	-0.168347177589066	0.713454252105439	anti-silencing function 1B histone chaperone	http://www.ncbi.nlm.nih.gov/gene/?term=55723
ASGR1	protein_coding	chr17:7076750-7082883	-	251	232	183	199	226	699	-0.00257784818493016	0.99352952446713	asialoglycoprotein receptor 1	http://www.ncbi.nlm.nih.gov/gene/?term=432
ASGR2	protein_coding	chr17:7004641-7018130	-	334	244	178	158	266	666	-0.215008253619237	0.518062625109958	asialoglycoprotein receptor 2	http://www.ncbi.nlm.nih.gov/gene/?term=433
ASH1L	protein_coding	chr1:155305052-155532324	-	464	364	682	412	1019	2531	0.553575923985739	0.1225088456441	ASH1 like histone lysine methyltransferase	http://www.ncbi.nlm.nih.gov/gene/?term=55870
ASH1L-AS1	lncRNA	chr1:155531772-155533735	+	130	62	99	82	85	500	0.246113905428297	0.619408775722256	ASH1L antisense RNA 1	http://www.ncbi.nlm.nih.gov/gene/?term=645676
ASH2L	protein_coding	chr8:37963011-37997598	+	204	255	257	170	161	761	-0.291093481685452	0.420927729879564	ASH2 like histone lysine methyltransferase complex subunit	http://www.ncbi.nlm.nih.gov/gene/?term=9070
ASIC1	protein_coding	chr12:50451420-50477405	+	546	329	261	405	322	1913	0.326213843551557	0.360462441526611	acid sensing ion channel subunit 1	http://www.ncbi.nlm.nih.gov/gene/?term=41
ASIC2	protein_coding	chr17:31340105-32483825	-	492	357	374	360	367	1016	-0.168247491215979	0.548905484532329	acid sensing ion channel subunit 2	http://www.ncbi.nlm.nih.gov/gene/?term=40
ASIC3	protein_coding	chr7:150745379-150749843	+	455	212	259	397	318	1398	0.421658520542872	0.20986928324353	acid sensing ion channel subunit 3	http://www.ncbi.nlm.nih.gov/gene/?term=9311
ASIC4	protein_coding	chr2:220378892-220403494	+	677	428	334	305	386	1494	-0.237658125573442	0.454058804500272	acid sensing ion channel subunit family member 4	http://www.ncbi.nlm.nih.gov/gene/?term=55515
ASIC5	protein_coding	chr4:156750881-156787425	-	22	69	79	14	78	219	-0.154732856069582	0.842268005789822	acid sensing ion channel subunit family member 5	http://www.ncbi.nlm.nih.gov/gene/?term=51802
ASIP	protein_coding	chr20:32848171-32857148	+	80	87	87	85	27	251	-0.320695791760523	0.597760487967995	agouti signaling protein	http://www.ncbi.nlm.nih.gov/gene/?term=434
ASL	protein_coding	chr7:65540776-65558330	+	421	160	151	247	525	1155	0.701402067397142	0.0656378232507491	argininosuccinate lyase	http://www.ncbi.nlm.nih.gov/gene/?term=435
ASLP1	pseudogene	chr22:23990975-23995546	-	183	99	12	89	46	132	-0.58754651269246	0.433638818523886	argininosuccinate lyase pseudogene 1	http://www.ncbi.nlm.nih.gov/gene/?term=436
ASMT	protein_coding	chrY:1664348-1711974	+	0	0	0	2	0	4	2.70855575115072	0.494442383797047	acetylserotonin O-methyltransferase	http://www.ncbi.nlm.nih.gov/gene/?term=438
ASMTL	protein_coding	chrY:1472032-1522655	-	56	2	8	13	2	56	-0.740924502320542	0.607167064179413	acetylserotonin O-methyltransferase like	http://www.ncbi.nlm.nih.gov/gene/?term=8623
ASMTL-AS1	lncRNA	chrY:1469424-1484314	+	9	33	10	14	3	11	-1.30713720155535	0.357272888333212	ASMTL antisense RNA 1	http://www.ncbi.nlm.nih.gov/gene/?term=80161
ASNA1	protein_coding	chr19:12848273-12859138	+	169	158	117	126	162	680	0.224879923287907	0.559353950695375	arsA arsenite transporter, ATP-binding, homolog 1 (bacterial)	http://www.ncbi.nlm.nih.gov/gene/?term=439
ASNS	protein_coding	chr7:97481429-97501854	-	141	183	133	75	109	504	-0.389183209995437	0.375387239976535	asparagine synthetase (glutamine-hydrolyzing)	http://www.ncbi.nlm.nih.gov/gene/?term=440
ASNSD1	protein_coding	chr2:190526125-190535557	+	36	39	56	36	20	351	0.415727156238469	0.594648791795254	asparagine synthetase domain containing 1	http://www.ncbi.nlm.nih.gov/gene/?term=54529
ASNSP1	pseudogene	chr8:47490828-47529361	-	44	60	8	34	145	94	0.830797080366885	0.325144700029915	asparagine synthetase pseudogene 1	http://www.ncbi.nlm.nih.gov/gene/?term=389652
ASNSP3	pseudogene	chr13:100714523-100715871	-	0	32	21	28	93	12	1.06223524274571	0.417207440207207	asparagine synthetase pseudogene 3	http://www.ncbi.nlm.nih.gov/gene/?term=100423061
ASNSP4	pseudogene	chr8:47609252-47610449	+	8	8	0	11	72	40	2.52153312648261	0.0717600094198535	asparagine synthetase pseudogene 4	http://www.ncbi.nlm.nih.gov/gene/?term=100419423
ASNSP6	pseudogene	chr18:11746649-11747706	+	132	14	40	42	56	94	-0.413757343929019	0.600799774543938	asparagine synthetase pseudogene 6	http://www.ncbi.nlm.nih.gov/gene/?term=100423060
ASPA	protein_coding	chr17:3377404-3402700	+	26	38	122	22	50	136	-0.733464242921823	0.342911016578333	aspartoacylase	http://www.ncbi.nlm.nih.gov/gene/?term=443
ASPDH	protein_coding	chr19:51014857-51017947	-	210	133	109	150	260	849	0.637358928427947	0.0842105150366507	aspartate dehydrogenase domain containing	http://www.ncbi.nlm.nih.gov/gene/?term=554235
ASPG	protein_coding	chr14:104552023-104579046	+	584	321	214	465	267	1526	0.239701058929025	0.536741517750309	asparaginase	http://www.ncbi.nlm.nih.gov/gene/?term=374569
ASPH	protein_coding	chr8:62413115-62627199	-	277	264	471	319	549	2773	0.798425479483564	0.0429296641994862	aspartate beta-hydroxylase	http://www.ncbi.nlm.nih.gov/gene/?term=444
ASPHD1	protein_coding	chr16:29912147-29917377	+	257	250	139	226	174	554	-0.105134797999615	0.779223646140041	aspartate beta-hydroxylase domain containing 1	http://www.ncbi.nlm.nih.gov/gene/?term=253982
ASPHD2	protein_coding	chr22:26825280-26840978	+	106	104	123	163	114	1182	1.02960088556695	0.0303982056668686	aspartate beta-hydroxylase domain containing 2	http://www.ncbi.nlm.nih.gov/gene/?term=57168
ASPM	protein_coding	chr1:197053257-197115824	-	167	194	336	108	394	2657	0.93609109650971	0.244754130298347	abnormal spindle microtubule assembly	http://www.ncbi.nlm.nih.gov/gene/?term=259266
ASPN	protein_coding	chr9:95218487-95244844	-	26	57	75	25	50	227	-0.127239101089982	0.8612541818728	asporin	http://www.ncbi.nlm.nih.gov/gene/?term=54829
ASPRV1	protein_coding	chr2:70187221-70189397	-	153	100	85	92	183	503	0.399247566426584	0.342434991546763	aspartic peptidase retroviral like 1	http://www.ncbi.nlm.nih.gov/gene/?term=151516
ASPSCR1	protein_coding	chr17:79935422-79975282	+	549	475	299	464	527	1816	0.294523611430913	0.335741050211447	ASPSCR1, UBX domain containing tether for SLC2A4	http://www.ncbi.nlm.nih.gov/gene/?term=79058
ASRGL1	protein_coding	chr11:62104774-62160887	+	233	167	142	118	12	306	-1.11032956857019	0.076358730757995	asparaginase like 1	http://www.ncbi.nlm.nih.gov/gene/?term=80150
ASS1	protein_coding	chr9:133320094-133376661	+	513	570	392	377	522	1727	-0.00630304385434617	0.983325931239575	argininosuccinate synthase 1	http://www.ncbi.nlm.nih.gov/gene/?term=445
ASS1P1	pseudogene	chr6:25023237-25024819	-	109	23	95	69	65	105	-0.358501664373996	0.593913720343076	argininosuccinate synthetase 1 pseudogene 1	http://www.ncbi.nlm.nih.gov/gene/?term=442167
ASS1P10	pseudogene	chr5:144608274-144609848	+	87	116	112	87	104	118	-0.473804318840927	0.376610002344881	argininosuccinate synthetase 1 pseudogene 10	http://www.ncbi.nlm.nih.gov/gene/?term=455
ASS1P11	pseudogene	chr7:21259597-21261152	-	144	37	34	84	47	171	-0.0497868321854407	0.941217140511481	argininosuccinate synthetase 1 pseudogene 11	http://www.ncbi.nlm.nih.gov/gene/?term=340274
ASS1P12	pseudogene	chr9:32945892-32947458	+	154	36	48	99	70	138	-0.0182301882915759	0.977385145903616	argininosuccinate synthetase 1 pseudogene 12	http://www.ncbi.nlm.nih.gov/gene/?term=392302
ASS1P13	pseudogene	chr11:107046938-107048493	+	64	72	96	73	158	223	0.346202073628518	0.504568302904335	argininosuccinate synthetase 1 pseudogene 13	http://www.ncbi.nlm.nih.gov/gene/?term=341230
ASS1P14	pseudogene	chr12:33138672-33140235	+	106	86	103	90	126	69	-0.31082671633757	0.607676752326117	argininosuccinate synthetase 1 pseudogene 14	http://www.ncbi.nlm.nih.gov/gene/?term=459
ASS1P2	pseudogene	chr2:39037357-39038898	-	105	28	40	48	36	48	-0.680967867131279	0.387295977869099	argininosuccinate synthetase 1 pseudogene 2	http://www.ncbi.nlm.nih.gov/gene/?term=447
ASS1P3	pseudogene	chr9:80793078-80794657	+	73	7	36	75	88	81	0.80905268273343	0.327462400154103	argininosuccinate synthetase 1 pseudogene 3	http://www.ncbi.nlm.nih.gov/gene/?term=158452
ASS1P4	pseudogene	chrX:3285086-3286650	+	48	34	51	58	122	52	0.536594614920425	0.472620866846327	argininosuccinate synthetase 1 pseudogene 4	http://www.ncbi.nlm.nih.gov/gene/?term=449
ASS1P5	pseudogene	chrX:114899109-114900659	+	61	46	70	57	71	50	-0.292513219967356	0.680495153360178	argininosuccinate synthetase 1 pseudogene 5	http://www.ncbi.nlm.nih.gov/gene/?term=450
ASS1P6	pseudogene	chrY:14042991-14044579	-	50	0	8	13	36	15	0.00273504475046092	0.998545428171406	argininosuccinate synthetase 1 pseudogene 6	http://www.ncbi.nlm.nih.gov/gene/?term=451
ASS1P7	pseudogene	chr3:177014711-177016276	-	90	17	88	90	54	154	0.0942139929618202	0.891794334588527	argininosuccinate synthetase 1 pseudogene 7	http://www.ncbi.nlm.nih.gov/gene/?term=339845
ASS1P8	pseudogene	chr4:149447412-149448306	-	30	0	56	33	80	26	0.47431920458518	0.69451095852929	argininosuccinate synthetase 1 pseudogene 8	http://www.ncbi.nlm.nih.gov/gene/?term=453
ASS1P9	pseudogene	chr5:53154894-53156462	+	92	86	79	69	148	157	0.0327234705881269	0.950614110329841	argininosuccinate synthetase 1 pseudogene 9	http://www.ncbi.nlm.nih.gov/gene/?term=454
ASTE1	protein_coding	chr3:130732717-130745698	-	85	0	152	97	47	492	0.441305536505712	0.799889837607968	asteroid homolog 1	http://www.ncbi.nlm.nih.gov/gene/?term=28990
ASTL	protein_coding	chr2:96789589-96804175	-	284	140	239	181	205	1045	0.186172732516209	0.618032221575675	astacin like metalloendopeptidase	http://www.ncbi.nlm.nih.gov/gene/?term=431705
ASTN1	protein_coding	chr1:176826441-177134040	-	463	348	387	432	509	3198	0.76142889929638	0.0331152700159275	astrotactin 1	http://www.ncbi.nlm.nih.gov/gene/?term=460
ASTN2	protein_coding	chr9:119187504-120177317	-	942	499	367	420	578	2010	-0.0686657386819062	0.838530577471458	astrotactin 2	http://www.ncbi.nlm.nih.gov/gene/?term=23245
ASTN2-AS1	lncRNA	chr9:119266562-119324572	+	80	64	51	70	70	85	-0.185032902710275	0.768976452627009	ASTN2 antisense RNA 1	http://www.ncbi.nlm.nih.gov/gene/?term=100128505
ASXL1	protein_coding	chr20:30946147-31027122	+	563	433	403	392	493	2018	0.173859461453868	0.559259637511523	additional sex combs like 1, transcriptional regulator	http://www.ncbi.nlm.nih.gov/gene/?term=171023
ASXL2	protein_coding	chr2:25962253-26101312	-	228	354	476	204	316	1975	0.114885330138368	0.789849968124619	additional sex combs like 2, transcriptional regulator	http://www.ncbi.nlm.nih.gov/gene/?term=55252
ASXL3	protein_coding	chr18:31158541-31331159	+	287	193	331	204	442	1374	0.429945176174336	0.220453154203622	additional sex combs like 3, transcriptional regulator	http://www.ncbi.nlm.nih.gov/gene/?term=80816
ASZ1	protein_coding	chr7:117003276-117067577	-	6	47	42	29	56	275	0.801965140252393	0.352439790387241	ankyrin repeat, SAM and basic leucine zipper domain containing 1	http://www.ncbi.nlm.nih.gov/gene/?term=136991
ATAD1	protein_coding	chr10:89511269-89577988	-	74	122	261	51	102	349	-0.822003802801828	0.130635301555723	ATPase family, AAA domain containing 1	http://www.ncbi.nlm.nih.gov/gene/?term=84896
ATAD2	protein_coding	chr8:124332090-124408705	-	93	91	260	81	207	1050	0.473031936314298	0.375569333501666	ATPase family, AAA domain containing 2	http://www.ncbi.nlm.nih.gov/gene/?term=29028
ATAD2B	protein_coding	chr2:23971534-24149984	-	321	421	176	286	161	896	-0.264982656307259	0.519596429839996	ATPase family, AAA domain containing 2B	http://www.ncbi.nlm.nih.gov/gene/?term=54454
ATAD3A	protein_coding	chr1:1447523-1470067	+	565	351	257	314	161	2336	0.16348401183007	0.726610242441982	ATPase family, AAA domain containing 3A	http://www.ncbi.nlm.nih.gov/gene/?term=55210
ATAD3B	protein_coding	chr1:1407135-1431584	+	338	310	229	400	252	2365	0.752697495935772	0.0617854823021765	ATPase family, AAA domain containing 3B	http://www.ncbi.nlm.nih.gov/gene/?term=83858
ATAD3C	protein_coding	chr1:1385069-1405538	+	442	202	290	301	216	1596	0.235414543436751	0.543858618999877	ATPase family, AAA domain containing 3C	http://www.ncbi.nlm.nih.gov/gene/?term=219293
ATAD5	protein_coding	chr17:29158988-29222887	+	149	92	168	91	194	500	0.131387921053725	0.753372080857648	ATPase family, AAA domain containing 5	http://www.ncbi.nlm.nih.gov/gene/?term=79915
ATAT1	protein_coding	chr6:30594619-30614600	+	189	207	226	168	395	975	0.473570548889579	0.178016762949054	alpha tubulin acetyltransferase 1	http://www.ncbi.nlm.nih.gov/gene/?term=79969
ATCAY	protein_coding	chr19:3880618-3928080	+	460	300	390	455	519	1021	0.21815492794148	0.467489977667092	ATCAY, caytaxin	http://www.ncbi.nlm.nih.gov/gene/?term=85300
ATE1	protein_coding	chr10:123499936-123688316	-	223	134	214	193	217	534	0.0670558673265977	0.846021098465914	arginyltransferase 1	http://www.ncbi.nlm.nih.gov/gene/?term=11101
ATE1-AS1	lncRNA	chr10:123687827-123711480	+	55	56	40	25	26	66	-1.03719407376388	0.162949051844446	ATE1 antisense RNA 1	http://www.ncbi.nlm.nih.gov/gene/?term=100130887
ATF1	protein_coding	chr12:51157789-51214943	+	77	112	71	53	48	154	-0.77114805401971	0.168038224994836	activating transcription factor 1	http://www.ncbi.nlm.nih.gov/gene/?term=466
ATF2	protein_coding	chr2:175936978-176032934	-	108	123	183	135	213	689	0.453752391927623	0.256903499122999	activating transcription factor 2	http://www.ncbi.nlm.nih.gov/gene/?term=1386
ATF3	protein_coding	chr1:212738676-212794119	+	143	145	128	155	267	465	0.45129854329623	0.223712692226935	activating transcription factor 3	http://www.ncbi.nlm.nih.gov/gene/?term=467
ATF4	protein_coding	chr22:39916564-39918691	+	440	691	456	671	270	992	-0.274246396454388	0.514927442745077	activating transcription factor 4	http://www.ncbi.nlm.nih.gov/gene/?term=468
ATF4P1	pseudogene	chrX:153850591-153852031	-	1	0	0	1	2	8	2.39173520799321	0.477989541033072	activating transcription factor 4 pseudogene 1	http://www.ncbi.nlm.nih.gov/gene/?term=469
ATF4P2	pseudogene	chrX:153808909-153810350	+	1	1	0	6	8	3	2.92142472010181	0.258550827033131	activating transcription factor 4 pseudogene 2	http://www.ncbi.nlm.nih.gov/gene/?term=340600
ATF4P3	pseudogene	chr17:74221746-74223167	-	33	65	70	60	58	221	0.166500655830319	0.789787234926341	activating transcription factor 4 pseudogene 3	http://www.ncbi.nlm.nih.gov/gene/?term=643159
ATF4P4	pseudogene	chr11:113660760-113662175	+	101	107	97	47	42	234	-0.848975791373884	0.109403694140197	activating transcription factor 4 pseudogene 4	http://www.ncbi.nlm.nih.gov/gene/?term=100127952
ATF5	protein_coding	chr19:50431959-50437193	+	260	180	116	143	185	478	-0.158497751472574	0.671682393245981	activating transcription factor 5	http://www.ncbi.nlm.nih.gov/gene/?term=22809
ATF6	protein_coding	chr1:161736034-161933860	+	229	217	407	147	222	629	-0.581663739276544	0.113570118753238	activating transcription factor 6	http://www.ncbi.nlm.nih.gov/gene/?term=22926
ATF6B	protein_coding	chr6:32083045-32096017	-	434	311	290	227	391	1495	0.119293736941106	0.713673186586789	activating transcription factor 6 beta	http://www.ncbi.nlm.nih.gov/gene/?term=1388
ATF7	protein_coding	chr12:53901640-54020199	-	377	275	311	285	386	690	-0.0865146439452181	0.776904774443214	activating transcription factor 7	http://www.ncbi.nlm.nih.gov/gene/?term=11016
ATF7IP	protein_coding	chr12:14518566-14655869	+	426	334	330	377	300	1157	0.00354462826846161	0.990637808189098	activating transcription factor 7 interacting protein	http://www.ncbi.nlm.nih.gov/gene/?term=55729
ATF7IP2	protein_coding	chr16:10479912-10577495	+	75	120	81	103	210	367	0.604816799829218	0.190235649895642	activating transcription factor 7 interacting protein 2	http://www.ncbi.nlm.nih.gov/gene/?term=80063
ATG10	protein_coding	chr5:81267844-81551213	+	117	85	106	81	95	180	-0.370634836964628	0.435058136729808	autophagy related 10	http://www.ncbi.nlm.nih.gov/gene/?term=83734
ATG101	protein_coding	chr12:52463758-52471279	+	223	137	42	156	134	565	0.327198523878187	0.518612816849423	autophagy related 101	http://www.ncbi.nlm.nih.gov/gene/?term=60673
ATG12	protein_coding	chr5:115163893-115177548	-	163	74	103	94	231	315	0.33993710239544	0.461075947386944	autophagy related 12	http://www.ncbi.nlm.nih.gov/gene/?term=9140
ATG13	protein_coding	chr11:46638826-46697569	+	485	303	450	370	478	1107	-0.00755579577807486	0.979138606144968	autophagy related 13	http://www.ncbi.nlm.nih.gov/gene/?term=9776
ATG14	protein_coding	chr14:55833109-55878576	-	217	97	139	164	263	652	0.538601841167497	0.141246491591661	autophagy related 14	http://www.ncbi.nlm.nih.gov/gene/?term=22863
ATG16L1	protein_coding	chr2:234160217-234204320	+	274	124	259	146	299	1147	0.342572794975331	0.386455958647194	autophagy related 16 like 1	http://www.ncbi.nlm.nih.gov/gene/?term=55054
ATG16L2	protein_coding	chr11:72525451-72540680	+	412	418	245	292	328	1561	0.0991844144024597	0.773061559751686	autophagy related 16 like 2	http://www.ncbi.nlm.nih.gov/gene/?term=89849
ATG2A	protein_coding	chr11:64662004-64684722	-	1305	940	561	815	755	4253	0.136395884730189	0.713770438000258	autophagy related 2A	http://www.ncbi.nlm.nih.gov/gene/?term=23130
ATG2B	protein_coding	chr14:96745539-96829738	-	426	352	375	319	396	1336	0.0206381916518949	0.941151297552447	autophagy related 2B	http://www.ncbi.nlm.nih.gov/gene/?term=55102
ATG3	protein_coding	chr3:112251354-112280810	-	172	100	84	74	84	242	-0.530831025166968	0.250657196064625	autophagy related 3	http://www.ncbi.nlm.nih.gov/gene/?term=64422
ATG4A	protein_coding	chrX:107334897-107397901	+	50	109	25	136	144	417	1.16398823737079	0.0410022928561298	autophagy related 4A cysteine peptidase	http://www.ncbi.nlm.nih.gov/gene/?term=115201
ATG4AP1	pseudogene	chrX:82253667-82254444	+	0	16	0	12	1	25	0.387790465086262	0.86493621308299	autophagy related 4A cysteine peptidase pseudogene 1	http://www.ncbi.nlm.nih.gov/gene/?term=106480786
ATG4B	protein_coding	chr2:242577027-242613272	+	483	217	309	240	473	1173	0.150597527264841	0.648112082969005	autophagy related 4B cysteine peptidase	http://www.ncbi.nlm.nih.gov/gene/?term=23192
ATG4C	protein_coding	chr1:63249777-63330941	+	47	65	53	39	146	167	0.462295247544202	0.463429561724907	autophagy related 4C cysteine peptidase	http://www.ncbi.nlm.nih.gov/gene/?term=84938
ATG4D	protein_coding	chr19:10654570-10664099	+	394	230	213	247	123	697	-0.388947917873086	0.320054967821121	autophagy related 4D cysteine peptidase	http://www.ncbi.nlm.nih.gov/gene/?term=84971
ATG5	protein_coding	chr6:106632351-106773695	-	97	89	36	40	218	330	0.677704031686226	0.260040033927516	autophagy related 5	http://www.ncbi.nlm.nih.gov/gene/?term=9474
ATG7	protein_coding	chr3:11314010-11599139	+	205	297	284	277	391	1107	0.371088425459062	0.25699811741473	autophagy related 7	http://www.ncbi.nlm.nih.gov/gene/?term=10533
ATG9A	protein_coding	chr2:220084102-220094410	-	304	478	218	363	412	2042	0.52732095361559	0.1666777414897	autophagy related 9A	http://www.ncbi.nlm.nih.gov/gene/?term=79065
ATG9B	protein_coding	chr7:150709297-150721586	-	586	519	375	457	559	1828	0.150419245760064	0.60214112216781	autophagy related 9B	http://www.ncbi.nlm.nih.gov/gene/?term=285973
ATIC	protein_coding	chr2:216176679-216214496	+	95	34	157	138	211	641	0.978833308508015	0.0522351199377312	5-aminoimidazole-4-carboxamide ribonucleotide formyltransferase/IMP cyclohydrolase	http://www.ncbi.nlm.nih.gov/gene/?term=471
ATL1	protein_coding	chr14:50999800-51099786	+	76	100	175	87	81	359	-0.297587136692019	0.555656825589128	atlastin GTPase 1	http://www.ncbi.nlm.nih.gov/gene/?term=51062
ATL2	protein_coding	chr2:38521099-38605726	-	157	106	240	136	362	530	0.379676776622844	0.37448470992925	atlastin GTPase 2	http://www.ncbi.nlm.nih.gov/gene/?term=64225
ATL3	protein_coding	chr11:63391554-63439446	-	185	213	175	214	274	491	0.17515330153141	0.618814491979533	atlastin GTPase 3	http://www.ncbi.nlm.nih.gov/gene/?term=25923
ATM	protein_coding	chr11:108093559-108239826	+	373	385	498	351	458	1928	0.198551035738464	0.540964267772637	ATM serine/threonine kinase	http://www.ncbi.nlm.nih.gov/gene/?term=472
ATMIN	protein_coding	chr16:81069458-81080951	+	199	66	152	131	272	452	0.425297435123439	0.331169168219422	ATM interactor	http://www.ncbi.nlm.nih.gov/gene/?term=23300
ATN1	protein_coding	chr12:7033626-7051484	+	524	531	376	332	455	2183	0.0829382561831658	0.806279268259875	atrophin 1	http://www.ncbi.nlm.nih.gov/gene/?term=1822
ATOH1	protein_coding	chr4:94750078-94751142	+	229	84	109	112	162	315	-0.103711764941967	0.814309121455995	atonal bHLH transcription factor 1	http://www.ncbi.nlm.nih.gov/gene/?term=474
ATOH7	protein_coding	chr10:69990352-69991870	-	133	35	91	88	9	248	-0.382190672430029	0.617963731046345	atonal bHLH transcription factor 7	http://www.ncbi.nlm.nih.gov/gene/?term=220202
ATOH8	protein_coding	chr2:85980909-86018506	+	531	422	255	389	379	862	-0.1551376621155	0.641029537297768	atonal bHLH transcription factor 8	http://www.ncbi.nlm.nih.gov/gene/?term=84913
ATOX1	protein_coding	chr5:151122383-151138210	-	49	139	52	54	116	313	0.117283975758604	0.84377959424118	antioxidant 1 copper chaperone	http://www.ncbi.nlm.nih.gov/gene/?term=475
ATP10A	protein_coding	chr15:25923859-26108349	-	499	536	424	491	797	2759	0.583035039549807	0.0587195977452308	ATPase phospholipid transporting 10A (putative)	http://www.ncbi.nlm.nih.gov/gene/?term=57194
ATP10B	protein_coding	chr5:159990127-160279219	-	600	127	458	334	336	2245	0.327758447541913	0.471643228519147	ATPase phospholipid transporting 10B (putative)	http://www.ncbi.nlm.nih.gov/gene/?term=23120
ATP10D	protein_coding	chr4:47487410-47595503	+	128	161	269	198	348	993	0.610550661887517	0.114998919738952	ATPase phospholipid transporting 10D (putative)	http://www.ncbi.nlm.nih.gov/gene/?term=57205
ATP11A	protein_coding	chr13:113344643-113541482	+	716	522	525	496	835	2504	0.301564334836809	0.293891575627033	ATPase phospholipid transporting 11A	http://www.ncbi.nlm.nih.gov/gene/?term=23250
ATP11A-AS1	lncRNA	chr13:113399763-113409045	-	317	159	139	212	132	118	-0.581261525870431	0.283638796730466	ATP11A antisense RNA 1	http://www.ncbi.nlm.nih.gov/gene/?term=100874205
ATP11AUN	protein_coding	chr13:113301358-113338811	+	58	40	90	74	122	146	0.35833827897275	0.547161069383421	ATP11A upstream neighbor	http://www.ncbi.nlm.nih.gov/gene/?term=400165
ATP11B	protein_coding	chr3:182511291-182639423	+	124	144	208	119	218	851	0.350593446985254	0.396770894500757	ATPase phospholipid transporting 11B (putative)	http://www.ncbi.nlm.nih.gov/gene/?term=23200
ATP11C	protein_coding	chrX:138808505-138914447	-	20	79	205	82	101	440	0.053950440746686	0.935693426814549	ATPase phospholipid transporting 11C	http://www.ncbi.nlm.nih.gov/gene/?term=286410
ATP12A	protein_coding	chr13:25254549-25285923	+	311	421	358	289	344	1712	0.129116325830851	0.71062363864179	ATPase H+/K+ transporting non-gastric alpha2 subunit	http://www.ncbi.nlm.nih.gov/gene/?term=479
ATP13A1	protein_coding	chr19:19756007-19774503	-	724	446	413	514	497	2749	0.330327835891328	0.327116125411468	ATPase 13A1	http://www.ncbi.nlm.nih.gov/gene/?term=57130
ATP13A2	protein_coding	chr1:17312453-17338467	-	855	667	469	513	727	2981	0.183316735722263	0.573308925114544	ATPase 13A2	http://www.ncbi.nlm.nih.gov/gene/?term=23400
ATP13A3	protein_coding	chr3:194123403-194188968	-	111	212	262	116	253	868	0.106480413322172	0.808877730409314	ATPase 13A3	http://www.ncbi.nlm.nih.gov/gene/?term=79572
ATP13A4	protein_coding	chr3:193116756-193272911	-	244	323	493	256	388	1055	-0.12667922878376	0.721293420963629	ATPase 13A4	http://www.ncbi.nlm.nih.gov/gene/?term=84239
ATP13A4-AS1	lncRNA	chr3:193271002-193273373	+	85	40	85	28	131	53	-0.313316843590991	0.675215456147398	ATP13A4 antisense RNA 1	http://www.ncbi.nlm.nih.gov/gene/?term=101929198
ATP13A5	protein_coding	chr3:192992831-193096514	-	155	85	215	129	456	674	0.783988314169432	0.0807217656033954	ATPase 13A5	http://www.ncbi.nlm.nih.gov/gene/?term=344905
ATP13A5-AS1	lncRNA	chr3:193025033-193032310	+	7	0	45	0	90	53	0.883073456941825	0.577727327780121	ATP13A5 antisense RNA 1	http://www.ncbi.nlm.nih.gov/gene/?term=100874218
ATP1A1	protein_coding	chr1:116915795-116947396	+	592	277	433	238	482	2355	0.228396844468381	0.555815332572898	ATPase Na+/K+ transporting subunit alpha 1	http://www.ncbi.nlm.nih.gov/gene/?term=476
ATP1A1-AS1	lncRNA	chr1:116935487-116961244	-	122	42	68	77	33	228	-0.207239915464711	0.740750734119711	ATP1A1 antisense RNA 1	http://www.ncbi.nlm.nih.gov/gene/?term=84852
ATP1A2	protein_coding	chr1:160085520-160113381	+	743	503	531	648	890	3694	0.659321697513971	0.0330920718477244	ATPase Na+/K+ transporting subunit alpha 2	http://www.ncbi.nlm.nih.gov/gene/?term=477
ATP1A3	protein_coding	chr19:42470734-42498428	-	876	396	575	636	574	3411	0.403659825230076	0.260273936664938	ATPase Na+/K+ transporting subunit alpha 3	http://www.ncbi.nlm.nih.gov/gene/?term=478
ATP1A4	protein_coding	chr1:160121352-160156767	+	338	261	317	323	430	2347	0.754024051703333	0.0305323950416703	ATPase Na+/K+ transporting subunit alpha 4	http://www.ncbi.nlm.nih.gov/gene/?term=480
ATP1B1	protein_coding	chr1:169075947-169101960	+	143	97	323	49	571	782	0.539454426745253	0.564667439726664	ATPase Na+/K+ transporting subunit beta 1	http://www.ncbi.nlm.nih.gov/gene/?term=481
ATP1B1P1	pseudogene	chr4:42031102-42033282	+	0	26	103	43	34	87	-0.332966269931445	0.770658581342019	ATPase Na+/K+ transporting subunit beta 1 pseudogene 1	http://www.ncbi.nlm.nih.gov/gene/?term=485
ATP1B2	protein_coding	chr17:7549945-7561089	+	267	431	251	270	533	817	0.12834108125727	0.727068476674355	ATPase Na+/K+ transporting subunit beta 2	http://www.ncbi.nlm.nih.gov/gene/?term=482
ATP1B3	protein_coding	chr3:141595434-141645390	+	86	118	167	49	155	524	-0.0318449543009304	0.9508029702225	ATPase Na+/K+ transporting subunit beta 3	http://www.ncbi.nlm.nih.gov/gene/?term=483
ATP1B3P1	pseudogene	chr2:60961525-60963062	-	93	28	123	35	117	210	-0.161789412511735	0.801090076333875	ATPase Na+/K+ transporting subunit beta 3 pseudogene 1	http://www.ncbi.nlm.nih.gov/gene/?term=484
ATP1B4	protein_coding	chrX:119495940-119517104	+	138	171	142	117	101	325	-0.458014806155912	0.265914752891999	ATPase Na+/K+ transporting family member beta 4	http://www.ncbi.nlm.nih.gov/gene/?term=23439
ATP23	protein_coding	chr12:58335287-58351052	+	36	17	38	84	23	149	0.88529104739435	0.270029471208088	ATP23 metallopeptidase and ATP synthase assembly factor homolog	http://www.ncbi.nlm.nih.gov/gene/?term=91419
ATP2A1	protein_coding	chr16:28889809-28915830	+	780	595	442	518	589	2451	0.111610958529993	0.718566276873706	ATPase sarcoplasmic/endoplasmic reticulum Ca2+ transporting 1	http://www.ncbi.nlm.nih.gov/gene/?term=487
ATP2A1-AS1	lncRNA	chr16:28890278-28891242	-	57	2	40	52	31	102	0.368134512235697	0.709293486474026	ATP2A1 antisense RNA 1	http://www.ncbi.nlm.nih.gov/gene/?term=100289092
ATP2A2	protein_coding	chr12:110719032-110788898	+	645	443	533	281	609	2298	0.0261436477351381	0.939092755053281	ATPase sarcoplasmic/endoplasmic reticulum Ca2+ transporting 2	http://www.ncbi.nlm.nih.gov/gene/?term=488
ATP2A3	protein_coding	chr17:3827163-3867758	-	1239	677	569	891	761	2535	0.0757500157641223	0.817659679332225	ATPase sarcoplasmic/endoplasmic reticulum Ca2+ transporting 3	http://www.ncbi.nlm.nih.gov/gene/?term=489
ATP2B1	protein_coding	chr12:89981826-90049844	-	35	90	167	58	226	681	0.706612238289481	0.238205407058308	ATPase plasma membrane Ca2+ transporting 1	http://www.ncbi.nlm.nih.gov/gene/?term=490
ATP2B1-AS1	lncRNA	chr12:90102732-90105729	+	182	83	136	49	61	81	-1.52288036731904	0.00402732648435262	ATP2B1 antisense RNA 1	http://www.ncbi.nlm.nih.gov/gene/?term=338758
ATP2B2	protein_coding	chr3:10365707-10547374	-	911	595	765	663	931	4020	0.384521682003902	0.232262635773007	ATPase plasma membrane Ca2+ transporting 2	http://www.ncbi.nlm.nih.gov/gene/?term=491
ATP2B2-IT2	lncRNA	chr3:10667700-10668492	-	12	23	32	20	14	8	-0.881623211711571	0.470351313679286	ATP2B2 intronic transcript 2	http://www.ncbi.nlm.nih.gov/gene/?term=100874325
ATP2B3	protein_coding	chrX:152801580-152848387	+	376	572	350	553	430	1949	0.335689158816345	0.336892017706555	ATPase plasma membrane Ca2+ transporting 3	http://www.ncbi.nlm.nih.gov/gene/?term=492
ATP2B4	protein_coding	chr1:203595915-203713209	+	453	232	529	421	761	2231	0.664946693120573	0.0541971122732502	ATPase plasma membrane Ca2+ transporting 4	http://www.ncbi.nlm.nih.gov/gene/?term=493
ATP2C1	protein_coding	chr3:130569369-130735556	+	222	118	394	203	201	935	-0.0218957649666062	0.959290415824769	ATPase secretory pathway Ca2+ transporting 1	http://www.ncbi.nlm.nih.gov/gene/?term=27032
ATP2C2	protein_coding	chr16:84402129-84497793	+	506	223	216	246	410	1407	0.29673840423077	0.402171948845273	ATPase secretory pathway Ca2+ transporting 2	http://www.ncbi.nlm.nih.gov/gene/?term=9914
ATP4A	protein_coding	chr19:36041095-36054560	-	597	469	320	498	436	2441	0.374799896100977	0.275197766220505	ATPase H+/K+ transporting alpha subunit	http://www.ncbi.nlm.nih.gov/gene/?term=495
ATP4B	protein_coding	chr13:114303119-114312513	-	219	7	107	149	86	575	0.501896713364328	0.481388791313074	ATPase H+/K+ transporting beta subunit	http://www.ncbi.nlm.nih.gov/gene/?term=496
ATP5A1	protein_coding	chr18:43664110-43684199	-	409	334	290	226	230	631	-0.606536064495164	0.0423616437400703	ATP synthase, H+ transporting, mitochondrial F1 complex, alpha subunit 1, cardiac muscle	http://www.ncbi.nlm.nih.gov/gene/?term=498
ATP5A1P10	pseudogene	chr9:66058841-66060270	+	3	0	14	0	1	0	-4.31708397957079	0.15606823882751	ATP synthase, H+ transporting, mitochondrial F1 complex, alpha subunit 1 pseudogene 10	http://www.ncbi.nlm.nih.gov/gene/?term=100132619
ATP5A1P3	pseudogene	chr16:72038802-72040651	-	71	30	57	11	14	178	-0.850931096491727	0.323196230595366	ATP synthase, H+ transporting, mitochondrial F1 complex, alpha subunit 1 pseudogene 3	http://www.ncbi.nlm.nih.gov/gene/?term=645443
ATP5A1P7	pseudogene	chr9:46998211-46999640	+	1	0	0	0	0	0	-1.47837210990117	0.717124782945416	ATP synthase, H+ transporting, mitochondrial F1 complex, alpha subunit 1 pseudogene 7	http://www.ncbi.nlm.nih.gov/gene/?term=442415
ATP5A1P8	pseudogene	chr9:41799117-41800545	-	0	0	0	0	0	1	0.341598694587302	0.933005172755462	ATP synthase, H+ transporting, mitochondrial F1 complex, alpha subunit 1 pseudogene 8	http://www.ncbi.nlm.nih.gov/gene/?term=392322
ATP5B	protein_coding	chr12:57031959-57039852	-	330	222	248	229	324	841	0.0748915457590299	0.798561925235049	ATP synthase, H+ transporting, mitochondrial F1 complex, beta polypeptide	http://www.ncbi.nlm.nih.gov/gene/?term=506
ATP5BP1	pseudogene	chr2:98822584-98824367	+	0	70	33	33	102	44	0.366492459460737	0.749372663663281	ATP synthase, H+ transporting, mitochondrial F1 complex, beta polypeptide pseudogene 1	http://www.ncbi.nlm.nih.gov/gene/?term=507
ATP5C1	protein_coding	chr10:7830067-7849764	+	166	85	100	102	152	371	0.136080066579603	0.744601670625774	ATP synthase, H+ transporting, mitochondrial F1 complex, gamma polypeptide 1	http://www.ncbi.nlm.nih.gov/gene/?term=509
ATP5C1P1	pseudogene	chr14:54457649-54458741	-	10	13	0	7	0	40	-0.0976322978414884	0.963425898289082	ATP synthase, H+ transporting, mitochondrial F1 complex, gamma polypeptide 1 pseudogene 1	http://www.ncbi.nlm.nih.gov/gene/?term=645560
ATP5D	protein_coding	chr19:1241749-1244824	+	148	146	61	132	107	242	-0.111906327422824	0.821611799331594	ATP synthase, H+ transporting, mitochondrial F1 complex, delta subunit	http://www.ncbi.nlm.nih.gov/gene/?term=513
ATP5E	protein_coding	chr20:57603733-57607422	-	77	237	133	193	46	305	-0.362639270181361	0.543789172368409	ATP synthase, H+ transporting, mitochondrial F1 complex, epsilon subunit	http://www.ncbi.nlm.nih.gov/gene/?term=514
ATP5EP2	misc_RNA	chr13:28519343-28519710	+	26	12	6	0	30	38	-0.0853820214008964	0.955872260133563	ATP synthase, H+ transporting, mitochondrial F1 complex, epsilon subunit pseudogene 2	http://www.ncbi.nlm.nih.gov/gene/?term=432369
ATP5F1	protein_coding	chr1:111991743-112004540	+	153	70	56	134	171	555	0.871493172524517	0.0508043229812562	ATP synthase, H+ transporting, mitochondrial Fo complex subunit B1	http://www.ncbi.nlm.nih.gov/gene/?term=515
ATP5F1P3	pseudogene	chr7:152445966-152447019	+	66	52	28	34	36	30	-0.839801134469681	0.312008920931492	ATP synthase, H+ transporting, mitochondrial Fo complex subunit B1 pseudogene 3	http://www.ncbi.nlm.nih.gov/gene/?term=644333
ATP5F1P5	pseudogene	chr11:122830961-122831992	+	42	28	18	70	38	31	0.521390602742175	0.568620983730642	ATP synthase, H+ transporting, mitochondrial Fo complex subunit B1 pseudogene 5	http://www.ncbi.nlm.nih.gov/gene/?term=100128516
ATP5F1P6	pseudogene	chr6:139935391-139936386	-	43	8	37	4	22	0	-1.8212558157493	0.221752623940608	ATP synthase, H+ transporting, mitochondrial Fo complex subunit B1 pseudogene 6	http://www.ncbi.nlm.nih.gov/gene/?term=645440
ATP5F1P7	pseudogene	chr16:75742757-75743763	-	50	1	28	17	45	0	-0.311266134860395	0.838776926278192	ATP synthase, H+ transporting, mitochondrial Fo complex subunit B1 pseudogene 7	http://www.ncbi.nlm.nih.gov/gene/?term=124496
ATP5G1	protein_coding	chr17:46970148-46973233	+	124	32	65	29	57	388	0.0253000232452235	0.970117790787826	ATP synthase, H+ transporting, mitochondrial Fo complex subunit C1 (subunit 9)	http://www.ncbi.nlm.nih.gov/gene/?term=516
ATP5G1P2	pseudogene	chr14:31789327-31789894	-	88	49	16	47	28	39	-0.691308738792009	0.425105403045584	ATP synthase, H+ transporting, mitochondrial Fo complex subunit C1 (subunit 9) pseudogene 2	http://www.ncbi.nlm.nih.gov/gene/?term=319137
ATP5G1P3	pseudogene	chr3:138607997-138608846	-	134	41	12	38	110	26	-0.211775403192569	0.816834255425325	ATP synthase, H+ transporting, mitochondrial Fo complex subunit C1 (subunit 9) pseudogene 3	http://www.ncbi.nlm.nih.gov/gene/?term=646619
ATP5G1P4	pseudogene	chr3:172546423-172547005	-	27	31	22	27	63	84	0.51644181841217	0.53035561027118	ATP synthase, H+ transporting, mitochondrial Fo complex subunit C1 (subunit 9) pseudogene 4	http://www.ncbi.nlm.nih.gov/gene/?term=100287755
ATP5G1P5	pseudogene	chr13:107315740-107316298	+	22	0	18	55	1	66	1.17092871968682	0.433609916690974	ATP synthase, H+ transporting, mitochondrial Fo complex subunit C1 (subunit 9) pseudogene 5	http://www.ncbi.nlm.nih.gov/gene/?term=390424
ATP5G1P6	pseudogene	chr18:61164175-61164731	+	11	78	31	50	14	133	-0.162044196017929	0.861151796166808	ATP synthase, H+ transporting, mitochondrial Fo complex subunit C1 (subunit 9) pseudogene 6	http://www.ncbi.nlm.nih.gov/gene/?term=100505704
ATP5G1P7	pseudogene	chr10:71192620-71193169	-	59	46	30	33	16	124	-0.508347677565265	0.520980014106872	ATP synthase, H+ transporting, mitochondrial Fo complex subunit C1 (subunit 9) pseudogene 7	http://www.ncbi.nlm.nih.gov/gene/?term=100130962
ATP5G1P8	pseudogene	chr10:78596104-78596715	+	35	0	34	36	42	78	0.662446983899199	0.569782857839072	ATP synthase, H+ transporting, mitochondrial Fo complex subunit C1 (subunit 9) pseudogene 8	http://www.ncbi.nlm.nih.gov/gene/?term=100288222
ATP5G2	protein_coding	chr12:54058944-54070512	-	356	174	158	213	163	832	0.00341070129150203	0.992898997653078	ATP synthase, H+ transporting, mitochondrial Fo complex subunit C2 (subunit 9)	http://www.ncbi.nlm.nih.gov/gene/?term=517
ATP5G2P1	pseudogene	chr1:209440995-209441628	-	37	5	31	17	31	61	-0.0565392351731334	0.957103692395336	ATP synthase, H+ transporting, mitochondrial Fo complex subunit C2 (subunit 9) pseudogene 1	http://www.ncbi.nlm.nih.gov/gene/?term=520
ATP5G2P2	pseudogene	chr14:49840630-49841252	+	70	52	119	28	104	115	-0.571254111193902	0.377356786364985	ATP synthase, H+ transporting, mitochondrial Fo complex subunit C2 (subunit 9) pseudogene 2	http://www.ncbi.nlm.nih.gov/gene/?term=319119
ATP5G2P3	pseudogene	chr2:198127781-198128403	+	20	35	62	16	121	49	0.241634718459862	0.789475372807871	ATP synthase, H+ transporting, mitochondrial Fo complex subunit C2 (subunit 9) pseudogene 3	http://www.ncbi.nlm.nih.gov/gene/?term=100507097
ATP5G2P4	pseudogene	chrX:41957856-41958484	-	12	68	4	14	64	32	-0.0886749361971927	0.938763546045166	ATP synthase, H+ transporting, mitochondrial Fo complex subunit C2 (subunit 9) pseudogene 4	http://www.ncbi.nlm.nih.gov/gene/?term=654480
ATP5G3	protein_coding	chr2:176040986-176046490	-	135	72	127	96	139	286	-0.00192918482954878	0.996529413099987	ATP synthase, H+ transporting, mitochondrial Fo complex subunit C3 (subunit 9)	http://www.ncbi.nlm.nih.gov/gene/?term=518
ATP5H	protein_coding	chr17:73034955-73043074	-	107	36	104	87	105	148	0.00175521154118969	0.997582630764996	ATP synthase, H+ transporting, mitochondrial Fo complex subunit D	http://www.ncbi.nlm.nih.gov/gene/?term=10476
ATP5HP1	pseudogene	chr15:43560029-43560623	-	8	14	74	11	20	10	-1.57860220619095	0.189725117448403	ATP synthase, H+ transporting, mitochondrial Fo complex subunit D pseudogene 1	http://www.ncbi.nlm.nih.gov/gene/?term=390581
ATP5HP2	pseudogene	chr9:2900240-2900846	-	39	23	56	9	50	57	-0.66962172444616	0.458703082509918	ATP synthase, H+ transporting, mitochondrial Fo complex subunit D pseudogene 2	http://www.ncbi.nlm.nih.gov/gene/?term=138234
ATP5HP3	pseudogene	chr9:14068877-14069479	+	27	69	15	15	0	67	-1.53248337257914	0.22030696983995	ATP synthase, H+ transporting, mitochondrial Fo complex subunit D pseudogene 3	http://www.ncbi.nlm.nih.gov/gene/?term=138864
ATP5HP4	pseudogene	chr12:69036223-69036818	-	0	0	42	6	10	6	-1.31610977898097	0.517881050643893	ATP synthase, H+ transporting, mitochondrial Fo complex subunit D pseudogene 4	http://www.ncbi.nlm.nih.gov/gene/?term=246723
ATP5I	protein_coding	chr4:666225-668127	-	95	81	47	24	46	226	-0.604123298927958	0.345719800552434	ATP synthase, H+ transporting, mitochondrial Fo complex subunit E	http://www.ncbi.nlm.nih.gov/gene/?term=521
ATP5J	protein_coding	chr21:27096791-27107965	-	112	55	217	132	109	283	-0.171067349154583	0.746205908909686	ATP synthase, H+ transporting, mitochondrial Fo complex subunit F6	http://www.ncbi.nlm.nih.gov/gene/?term=522
ATP5J2	protein_coding	chr7:99055784-99063824	-	138	49	66	96	99	382	0.423587242597242	0.399497077941139	ATP synthase, H+ transporting, mitochondrial Fo complex subunit F2	http://www.ncbi.nlm.nih.gov/gene/?term=9551
ATP5J2-PTCD1	protein_coding	chr7:99014362-99063824	-	630	502	365	394	583	1147	-0.128926003982173	0.666398447313664	ATP5J2-PTCD1 readthrough	http://www.ncbi.nlm.nih.gov/gene/?term=100526740
ATP5J2P2	pseudogene	chr6:109228680-109229099	+	30	17	0	33	14	13	0.280153045648844	0.851358651000353	ATP synthase, H+ transporting, mitochondrial Fo complex subunit F2 pseudogene 2	http://www.ncbi.nlm.nih.gov/gene/?term=387107
ATP5J2P3	pseudogene	chr9:79655306-79655723	+	0	1	17	29	28	0	1.62005596192833	0.410689543842084	ATP synthase, H+ transporting, mitochondrial Fo complex subunit F2 pseudogene 3	http://www.ncbi.nlm.nih.gov/gene/?term=445573
ATP5J2P4	pseudogene	chr17:62487635-62488043	+	14	14	44	12	32	40	-0.405056920707213	0.705805663874712	ATP synthase, H+ transporting, mitochondrial Fo complex subunit F2 pseudogene 4	http://www.ncbi.nlm.nih.gov/gene/?term=654485
ATP5J2P5	pseudogene	chr12:6379191-6379608	-	21	59	9	12	37	44	-0.587470853613259	0.575866787696213	ATP synthase, H+ transporting, mitochondrial Fo complex subunit F2 pseudogene 5	http://www.ncbi.nlm.nih.gov/gene/?term=654484
ATP5JP1	pseudogene	chrY:6769171-6769508	+	0	0	0	0	15	0	4.60480646878272	0.240403615088418	ATP synthase, H+ transporting, mitochondrial Fo complex subunit F6 pseudogene 1	http://www.ncbi.nlm.nih.gov/gene/?term=359997
ATP5L	protein_coding	chr11:118272104-118280562	+	149	219	183	211	171	287	-0.202078650313818	0.640110157146767	ATP synthase, H+ transporting, mitochondrial Fo complex subunit G	http://www.ncbi.nlm.nih.gov/gene/?term=10632
ATP5L2	protein_coding	chr22:43035809-43036607	-	0	1	49	33	0	116	0.540774067580764	0.755666830050652	ATP synthase, H+ transporting, mitochondrial Fo complex subunit G2	http://www.ncbi.nlm.nih.gov/gene/?term=267020
ATP5LP2	pseudogene	chr6:123180722-123181161	-	28	50	10	13	43	81	-0.154122910539371	0.873446884240721	ATP synthase, H+ transporting, mitochondrial Fo complex subunit G pseudogene 2	http://www.ncbi.nlm.nih.gov/gene/?term=53410
ATP5LP3	pseudogene	chr4:24659285-24660044	-	67	0	31	62	36	15	0.248432730055232	0.842373039377818	ATP synthase, H+ transporting, mitochondrial Fo complex subunit G pseudogene 3	http://www.ncbi.nlm.nih.gov/gene/?term=53409
ATP5LP4	pseudogene	chr4:149624582-149625028	-	0	0	20	5	0	24	-0.607999026422864	0.814198436000452	ATP synthase, H+ transporting, mitochondrial Fo complex subunit G pseudogene 4	http://www.ncbi.nlm.nih.gov/gene/?term=100130396
ATP5LP8	pseudogene	chr11:28166276-28166792	-	6	0	14	4	12	47	0.644935077619903	0.719415915318036	ATP synthase, H+ transporting, mitochondrial Fo complex subunit G pseudogene 8	http://www.ncbi.nlm.nih.gov/gene/?term=100462862
ATP5O	protein_coding	chr21:35275757-35288158	-	65	113	19	43	42	325	-0.0315812428734171	0.965476132288306	ATP synthase, H+ transporting, mitochondrial F1 complex, O subunit	http://www.ncbi.nlm.nih.gov/gene/?term=539
ATP5S	protein_coding	chr14:50779047-50792960	+	71	111	126	101	39	147	-0.669867589524737	0.259583233668944	ATP synthase, H+ transporting, mitochondrial Fo complex subunit s (factor B)	http://www.ncbi.nlm.nih.gov/gene/?term=27109
ATP5SL	protein_coding	chr19:41937223-41945843	-	285	77	213	178	191	658	0.0966154314551076	0.818875000791641	distal membrane arm assembly complex 2	http://www.ncbi.nlm.nih.gov/gene/?term=55101
ATP6	protein_coding	chrM:8527-9207	+	3660	12907	20187	9079	3481	30790	-0.699449871587401	0.306060434955014	ATP synthase F0 subunit 6	http://www.ncbi.nlm.nih.gov/gene/?term=4508
ATP6AP1	protein_coding	chrX:153656978-153664863	+	208	277	158	218	270	963	0.323059923471076	0.358718548011695	ATPase H+ transporting accessory protein 1	http://www.ncbi.nlm.nih.gov/gene/?term=537
ATP6AP1L	protein_coding	chr5:81575281-81614465	+	64	52	78	42	209	429	0.962861376803426	0.0875084381108319	ATPase H+ transporting accessory protein 1 like	http://www.ncbi.nlm.nih.gov/gene/?term=92270
ATP6AP2	protein_coding	chrX:40440216-40465889	+	63	91	43	125	95	286	0.694412295268762	0.192548570969386	ATPase H+ transporting accessory protein 2	http://www.ncbi.nlm.nih.gov/gene/?term=10159
ATP6V0A1	protein_coding	chr17:40610862-40674597	+	378	178	243	291	227	1055	0.189834436666809	0.585309621039955	ATPase H+ transporting V0 subunit a1	http://www.ncbi.nlm.nih.gov/gene/?term=535
ATP6V0A2	protein_coding	chr12:124196865-124246302	+	298	116	288	255	179	948	0.158682887748983	0.693478181541408	ATPase H+ transporting V0 subunit a2	http://www.ncbi.nlm.nih.gov/gene/?term=23545
ATP6V0A4	protein_coding	chr7:138391039-138482941	-	192	144	282	186	158	990	0.143992721621248	0.724677724308157	ATPase H+ transporting V0 subunit a4	http://www.ncbi.nlm.nih.gov/gene/?term=50617
ATP6V0B	protein_coding	chr1:44440320-44443972	+	141	147	168	197	182	675	0.416322925893065	0.246898540176618	ATPase H+ transporting V0 subunit b	http://www.ncbi.nlm.nih.gov/gene/?term=533
ATP6V0C	protein_coding	chr16:2563727-2570224	+	345	265	166	775	141	828	0.754683872387746	0.354391947296768	ATPase H+ transporting V0 subunit c	http://www.ncbi.nlm.nih.gov/gene/?term=527
ATP6V0CP1	pseudogene	chr17:4760262-4760694	-	27	5	48	28	36	20	-0.170097404293678	0.877760739432021	ATPase H+ transporting V0 subunit c pseudogene 1	http://www.ncbi.nlm.nih.gov/gene/?term=100132978
ATP6V0CP3	misc_RNA	chr6:42695314-42695932	+	39	0	30	31	0	16	-0.688845379618977	0.686703074035363	ATPase H+ transporting V0 subunit c pseudogene 3	http://www.ncbi.nlm.nih.gov/gene/?term=442211
ATP6V0D1	protein_coding	chr16:67471917-67515089	-	328	307	300	195	275	1080	-0.17103833395249	0.589240085068189	ATPase H+ transporting V0 subunit d1	http://www.ncbi.nlm.nih.gov/gene/?term=9114
ATP6V0D2	protein_coding	chr8:87111139-87166454	+	71	7	108	33	38	315	-0.0419991839411648	0.959920608761398	ATPase H+ transporting V0 subunit d2	http://www.ncbi.nlm.nih.gov/gene/?term=245972
ATP6V0E1	protein_coding	chr5:172410763-172461900	+	198	178	195	183	257	261	-0.124637744340975	0.765408936461734	ATPase H+ transporting V0 subunit e1	http://www.ncbi.nlm.nih.gov/gene/?term=8992
ATP6V0E1P2	pseudogene	chr3:41900646-41901133	-	40	10	26	22	0	66	-0.629377541810627	0.641063074189012	ATPase H+ transporting V0 subunit e1 pseudogene 2	http://www.ncbi.nlm.nih.gov/gene/?term=100874503
ATP6V0E1P3	pseudogene	chr2:33827050-33827852	+	14	10	41	32	28	18	0.0227571800495319	0.98385459078214	ATPase H+ transporting V0 subunit e1 pseudogene 3	http://www.ncbi.nlm.nih.gov/gene/?term=100133262
ATP6V0E2	protein_coding	chr7:149570057-149577802	+	375	180	137	283	198	605	0.0725407013280972	0.855085544018369	ATPase H+ transporting V0 subunit e2	http://www.ncbi.nlm.nih.gov/gene/?term=155066
ATP6V0E2-AS1	lncRNA	chr7:149564783-149570951	-	265	191	115	178	174	97	-0.522705214273553	0.344435302340921	ATP6V0E2 antisense RNA 1	http://www.ncbi.nlm.nih.gov/gene/?term=401431
ATP6V1A	protein_coding	chr3:113465866-113530905	+	132	103	230	114	102	431	-0.358116313573203	0.425389747974326	ATPase H+ transporting V1 subunit A	http://www.ncbi.nlm.nih.gov/gene/?term=523
ATP6V1B1	protein_coding	chr2:71162998-71192561	+	374	355	172	238	336	1514	0.270917112921495	0.467787367601715	ATPase H+ transporting V1 subunit B1	http://www.ncbi.nlm.nih.gov/gene/?term=525
ATP6V1B1-AS1	lncRNA	chr2:71169143-71175741	-	19	74	65	66	85	88	0.121404006819295	0.869232081894893	ATP6V1B1 antisense RNA 1	http://www.ncbi.nlm.nih.gov/gene/?term=101927750
ATP6V1B2	protein_coding	chr8:20054704-20079207	+	240	213	257	151	167	628	-0.417800286529836	0.209854432202578	ATPase H+ transporting V1 subunit B2	http://www.ncbi.nlm.nih.gov/gene/?term=526
ATP6V1C1	protein_coding	chr8:104033248-104085285	+	140	215	90	177	199	364	0.149243453234845	0.735519775686038	ATPase H+ transporting V1 subunit C1	http://www.ncbi.nlm.nih.gov/gene/?term=528
ATP6V1C2	protein_coding	chr2:10861775-10925236	+	229	135	267	244	304	807	0.387006945589604	0.255142638649603	ATPase H+ transporting V1 subunit C2	http://www.ncbi.nlm.nih.gov/gene/?term=245973
ATP6V1D	protein_coding	chr14:67804581-67826720	-	95	79	76	57	171	150	0.105219078530956	0.850881459793679	ATPase H+ transporting V1 subunit D	http://www.ncbi.nlm.nih.gov/gene/?term=51382
ATP6V1E1	protein_coding	chr22:18074902-18111588	-	134	176	173	104	103	399	-0.509440696901087	0.212067897063974	ATPase H+ transporting V1 subunit E1	http://www.ncbi.nlm.nih.gov/gene/?term=529
ATP6V1E1P1	pseudogene	chr1:43368785-43369783	+	20	16	47	6	13	29	-1.57606040555782	0.158353188000433	ATPase H+ transporting V1 subunit E1 pseudogene 1	http://www.ncbi.nlm.nih.gov/gene/?term=343515
ATP6V1E1P2	pseudogene	chr18:24531969-24532532	-	47	0	24	31	35	1	0.0192717905375827	0.989910561704272	ATPase H+ transporting V1 subunit E1 pseudogene 2	http://www.ncbi.nlm.nih.gov/gene/?term=100462844
ATP6V1E1P3	pseudogene	chr12:64731729-64732685	-	0	41	53	12	53	36	-0.46071420525225	0.715437469487829	ATPase H+ transporting V1 subunit E1 pseudogene 3	http://www.ncbi.nlm.nih.gov/gene/?term=729435
ATP6V1E2	protein_coding	chr2:46738974-46769696	-	113	89	101	28	8	290	-1.13663734557629	0.125717264708115	ATPase H+ transporting V1 subunit E2	http://www.ncbi.nlm.nih.gov/gene/?term=90423
ATP6V1F	protein_coding	chr7:128502857-128505903	+	143	104	194	111	172	485	0.00485374694415305	0.990369746385432	ATPase H+ transporting V1 subunit F	http://www.ncbi.nlm.nih.gov/gene/?term=9296
ATP6V1G1	protein_coding	chr9:117349994-117361152	+	227	236	197	138	256	438	-0.315533450614915	0.370027959717914	ATPase H+ transporting V1 subunit G1	http://www.ncbi.nlm.nih.gov/gene/?term=9550
ATP6V1G1P3	pseudogene	chr9:139674393-139674760	+	0	8	12	18	54	30	1.88973762780686	0.185545346123961	ATPase H+ transporting V1 subunit G1 pseudogene 3	http://www.ncbi.nlm.nih.gov/gene/?term=100462838
ATP6V1G2	protein_coding	chr6:31512228-31514625	-	130	28	46	101	80	385	0.715854016073717	0.227212245745322	ATPase H+ transporting V1 subunit G2	http://www.ncbi.nlm.nih.gov/gene/?term=534
ATP6V1G2-DDX39B	lncRNA	chr6:31497996-31514625	-	117	133	179	95	235	1081	0.646891384697604	0.154073379871373	ATP6V1G2-DDX39B readthrough (NMD candidate)	http://www.ncbi.nlm.nih.gov/gene/?term=100532737
ATP6V1G3	protein_coding	chr1:198492352-198510075	-	25	0	24	1	0	72	-0.880376039148475	0.652273691374175	ATPase H+ transporting V1 subunit G3	http://www.ncbi.nlm.nih.gov/gene/?term=127124
ATP6V1H	protein_coding	chr8:54628103-54755871	-	62	52	150	99	115	316	0.261419638893399	0.626701146892314	ATPase H+ transporting V1 subunit H	http://www.ncbi.nlm.nih.gov/gene/?term=51606
ATP7A	protein_coding	chrX:77166153-77305892	+	45	110	263	79	208	698	0.227213855605966	0.694005264218757	ATPase copper transporting alpha	http://www.ncbi.nlm.nih.gov/gene/?term=538
ATP7B	protein_coding	chr13:52506805-52585630	-	630	489	551	453	641	2275	0.156539176277234	0.58449923648965	ATPase copper transporting beta	http://www.ncbi.nlm.nih.gov/gene/?term=540
ATP7BP1	pseudogene	chr18:19998793-19999263	-	54	16	29	20	36	96	-0.122057461985538	0.887268047318784	ATPase copper transporting beta pseudogene 1	http://www.ncbi.nlm.nih.gov/gene/?term=100462825
ATP8	protein_coding	chrM:8366-8572	+	301	960	2089	980	525	9028	0.386520346909522	0.706379233768567	ATP synthase F0 subunit 8	http://www.ncbi.nlm.nih.gov/gene/?term=4509
ATP8A1	protein_coding	chr4:42410390-42659122	-	175	260	190	329	304	1125	0.686407450423415	0.0453532828244556	ATPase phospholipid transporting 8A1	http://www.ncbi.nlm.nih.gov/gene/?term=10396
ATP8A2	protein_coding	chr13:25946149-26599989	+	506	389	475	426	900	1710	0.449516270194666	0.137141378543926	ATPase phospholipid transporting 8A2	http://www.ncbi.nlm.nih.gov/gene/?term=51761
ATP8B1	protein_coding	chr18:55313658-55470327	-	172	253	253	232	307	777	0.207725585126048	0.543884910936621	ATPase phospholipid transporting 8B1	http://www.ncbi.nlm.nih.gov/gene/?term=5205
ATP8B2	protein_coding	chr1:154298036-154323780	+	583	650	436	426	635	3838	0.477804794655671	0.216251265510978	ATPase phospholipid transporting 8B2	http://www.ncbi.nlm.nih.gov/gene/?term=57198
ATP8B3	protein_coding	chr19:1782074-1812275	-	835	740	572	753	489	2425	-0.0202000239778002	0.951615943710425	ATPase phospholipid transporting 8B3	http://www.ncbi.nlm.nih.gov/gene/?term=148229
ATP8B4	protein_coding	chr15:50150435-50411419	-	55	59	210	87	176	594	0.453967545230583	0.420661177145241	ATPase phospholipid transporting 8B4 (putative)	http://www.ncbi.nlm.nih.gov/gene/?term=79895
ATP8B5P	misc_RNA	chr9:35406752-35483026	+	389	240	296	131	209	164	-1.22701919114756	0.0043572561460337	ATPase phospholipid transporting 8B5, pseudogene	http://www.ncbi.nlm.nih.gov/gene/?term=158381
ATP9A	protein_coding	chr20:50213314-50384950	-	820	551	494	547	572	2261	0.0445638481831811	0.880381392572462	ATPase phospholipid transporting 9A (putative)	http://www.ncbi.nlm.nih.gov/gene/?term=10079
ATP9B	protein_coding	chr18:76829275-77138283	+	414	327	317	381	386	2027	0.473341305005511	0.142433329708338	ATPase phospholipid transporting 9B (putative)	http://www.ncbi.nlm.nih.gov/gene/?term=374868
ATPAF1	protein_coding	chr1:47100711-47134099	-	75	122	34	82	117	371	0.460422134095097	0.408975890960954	ATP synthase mitochondrial F1 complex assembly factor 1	http://www.ncbi.nlm.nih.gov/gene/?term=64756
ATPAF2	protein_coding	chr17:17921334-17942480	-	158	164	117	130	85	670	0.0314506589191462	0.944848792092439	ATP synthase mitochondrial F1 complex assembly factor 2	http://www.ncbi.nlm.nih.gov/gene/?term=91647
ATPIF1	protein_coding	chr1:28562602-28564616	+	144	140	94	73	175	385	-0.0310481226614582	0.943433149821791	ATPase inhibitory factor 1	http://www.ncbi.nlm.nih.gov/gene/?term=93974
ATR	protein_coding	chr3:142168077-142297668	-	74	180	142	117	218	1352	0.928219050996504	0.0622740088897712	ATR serine/threonine kinase	http://www.ncbi.nlm.nih.gov/gene/?term=545
ATRAID	protein_coding	chr2:27434899-27440046	+	121	83	146	75	160	450	0.121896319197572	0.784834189882723	all-trans retinoic acid induced differentiation factor	http://www.ncbi.nlm.nih.gov/gene/?term=51374
ATRIP	protein_coding	chr3:48488114-48507054	+	279	171	172	210	44	1140	0.11347523114247	0.836410412279299	ATR interacting protein	http://www.ncbi.nlm.nih.gov/gene/?term=84126
ATRN	protein_coding	chr20:3451665-3631769	+	585	312	436	284	599	1452	0.0417974458727707	0.89459540480349	attractin	http://www.ncbi.nlm.nih.gov/gene/?term=8455
ATRNL1	protein_coding	chr10:116853124-117708510	+	158	139	265	217	370	1164	0.77122245782671	0.0366761769378079	attractin like 1	http://www.ncbi.nlm.nih.gov/gene/?term=26033
ATRX	protein_coding	chrX:76760356-77041755	-	166	383	391	194	335	1367	0.00612126847682511	0.988340402025677	ATRX, chromatin remodeler	http://www.ncbi.nlm.nih.gov/gene/?term=546
ATXN1	protein_coding	chr6:16299343-16761721	-	540	534	380	329	468	2081	0.0368712852061324	0.911031213303507	ataxin 1	http://www.ncbi.nlm.nih.gov/gene/?term=6310
ATXN10	protein_coding	chr22:46067678-46241187	+	183	248	294	147	242	649	-0.296425412664191	0.409105485807921	ataxin 10	http://www.ncbi.nlm.nih.gov/gene/?term=25814
ATXN1L	protein_coding	chr16:71879894-71891236	+	444	478	432	347	374	1088	-0.317123408720662	0.267003419395272	ataxin 1 like	http://www.ncbi.nlm.nih.gov/gene/?term=342371
ATXN2	protein_coding	chr12:111890018-112037480	-	242	593	366	272	248	1350	-0.339286909204942	0.408927635336666	ataxin 2	http://www.ncbi.nlm.nih.gov/gene/?term=6311
ATXN2L	protein_coding	chr16:28834369-28848558	+	338	359	401	457	575	2201	0.678043569507332	0.0256329655549631	ataxin 2 like	http://www.ncbi.nlm.nih.gov/gene/?term=11273
ATXN3	protein_coding	chr14:92524896-92572965	-	161	212	224	116	221	318	-0.478987136673922	0.232560605419178	ataxin 3	http://www.ncbi.nlm.nih.gov/gene/?term=4287
ATXN3L	protein_coding	chrX:13336766-13338518	-	14	36	17	15	0	143	-0.0916756413519531	0.945671651137663	ataxin 3 like	http://www.ncbi.nlm.nih.gov/gene/?term=92552
ATXN7	protein_coding	chr3:63850233-63989138	+	322	262	314	229	572	1653	0.565779410540167	0.095252991778924	ataxin 7	http://www.ncbi.nlm.nih.gov/gene/?term=6314
ATXN7L1	protein_coding	chr7:105245221-105517031	-	428	377	476	293	579	1692	0.143788223847383	0.644499609153476	ataxin 7 like 1	http://www.ncbi.nlm.nih.gov/gene/?term=222255
ATXN7L2	protein_coding	chr1:110026561-110035426	+	299	194	159	224	273	1195	0.494265224692465	0.150885250166112	ataxin 7 like 2	http://www.ncbi.nlm.nih.gov/gene/?term=127002
ATXN7L3	protein_coding	chr17:42269173-42275529	-	561	416	289	300	423	860	-0.307254091915876	0.322563890301225	ataxin 7 like 3	http://www.ncbi.nlm.nih.gov/gene/?term=56970
ATXN7L3B	protein_coding	chr12:74931551-74935232	+	230	196	149	149	154	362	-0.416959355420492	0.253054704503831	ataxin 7 like 3B	http://www.ncbi.nlm.nih.gov/gene/?term=552889
ATXN8OS	antisense_RNA	chr13:70681345-70713885	+	18	0	4	58	13	146	2.66037572295211	0.0345997053459416	ATXN8 opposite strand (non-protein coding)	http://www.ncbi.nlm.nih.gov/gene/?term=6315
AUH	protein_coding	chr9:93976097-94124251	-	60	167	33	55	65	305	-0.272504621181383	0.677836225478191	AU RNA binding methylglutaconyl-CoA hydratase	http://www.ncbi.nlm.nih.gov/gene/?term=549
AUNIP	protein_coding	chr1:26158404-26185949	-	24	82	51	66	64	518	0.901155334238734	0.172041346880784	aurora kinase A and ninein interacting protein	http://www.ncbi.nlm.nih.gov/gene/?term=79000
AUP1	protein_coding	chr2:74753775-74757024	-	153	167	126	102	86	1093	0.320942918046495	0.534937296448025	ancient ubiquitous protein 1	http://www.ncbi.nlm.nih.gov/gene/?term=550
AURKA	protein_coding	chr20:54944445-54967393	-	63	124	169	170	134	611	0.495054447210482	0.298566565110153	aurora kinase A	http://www.ncbi.nlm.nih.gov/gene/?term=6790
AURKAIP1	protein_coding	chr1:1309110-1310818	-	304	200	130	101	118	334	-0.899104989619906	0.02128287042491	aurora kinase A interacting protein 1	http://www.ncbi.nlm.nih.gov/gene/?term=54998
AURKAPS1	misc_RNA	chr1:220439521-220441057	-	42	40	90	23	10	45	-1.80853532939761	0.0290473550073148	aurora kinase A pseudogene 1	http://www.ncbi.nlm.nih.gov/gene/?term=6791
AURKAPS2	pseudogene	chr10:116005755-116007135	+	33	29	33	15	91	183	0.751843244459119	0.338628440191952	aurora kinase A pseudogene 2	http://www.ncbi.nlm.nih.gov/gene/?term=386665
AURKB	protein_coding	chr17:8108049-8113944	-	144	80	141	151	175	834	0.754819091793635	0.0622520831056117	aurora kinase B	http://www.ncbi.nlm.nih.gov/gene/?term=9212
AURKBPS1	pseudogene	chr8:109143190-109144422	-	49	39	56	68	12	80	-0.331970770884085	0.689154339500584	aurora kinase B pseudogene 1	http://www.ncbi.nlm.nih.gov/gene/?term=644233
AURKC	protein_coding	chr19:57742377-57746916	+	57	60	104	101	155	565	0.984256762520256	0.0400875987962637	aurora kinase C	http://www.ncbi.nlm.nih.gov/gene/?term=6795
AUTS2	protein_coding	chr7:69063905-70258054	+	485	298	421	426	692	1745	0.505402292178514	0.0780166049404332	AUTS2, activator of transcription and developmental regulator	http://www.ncbi.nlm.nih.gov/gene/?term=26053
AVEN	protein_coding	chr15:34158428-34331303	-	61	63	30	37	52	185	-0.0241363276830934	0.970924917440339	apoptosis and caspase activation inhibitor	http://www.ncbi.nlm.nih.gov/gene/?term=57099
AVIL	protein_coding	chr12:58191159-58209852	-	176	78	122	168	314	1096	1.19598933948964	0.00187058921351728	advillin	http://www.ncbi.nlm.nih.gov/gene/?term=10677
AVL9	protein_coding	chr7:32535038-32628353	+	232	282	362	153	305	812	-0.306642298136619	0.385687528600833	AVL9 cell migration associated	http://www.ncbi.nlm.nih.gov/gene/?term=23080
AVP	protein_coding	chr20:3063202-3065370	-	158	48	62	68	20	281	-0.426053851894342	0.531215182543649	arginine vasopressin	http://www.ncbi.nlm.nih.gov/gene/?term=551
AVPI1	protein_coding	chr10:99437181-99447015	-	376	99	94	115	121	348	-0.585986806342451	0.23264352643076	arginine vasopressin induced 1	http://www.ncbi.nlm.nih.gov/gene/?term=60370
AVPR1A	protein_coding	chr12:63536539-63546590	-	217	163	257	221	261	1203	0.481755771899446	0.169664891016634	arginine vasopressin receptor 1A	http://www.ncbi.nlm.nih.gov/gene/?term=552
AVPR1B	protein_coding	chr1:206224283-206231482	+	187	97	136	121	170	808	0.448733057009905	0.271989325559207	arginine vasopressin receptor 1B	http://www.ncbi.nlm.nih.gov/gene/?term=553
AVPR2	protein_coding	chrX:153167985-153172620	+	164	249	54	216	134	603	0.266322796554717	0.600385819416688	arginine vasopressin receptor 2	http://www.ncbi.nlm.nih.gov/gene/?term=554
AWAT1	protein_coding	chrX:69454505-69460511	+	123	48	66	106	85	359	0.469747537628968	0.356092016743399	acyl-CoA wax alcohol acyltransferase 1	http://www.ncbi.nlm.nih.gov/gene/?term=158833
AWAT2	protein_coding	chrX:69260392-69269788	-	91	64	51	128	159	410	1.06767329575204	0.0153974457621676	acyl-CoA wax alcohol acyltransferase 2	http://www.ncbi.nlm.nih.gov/gene/?term=158835
AXDND1	protein_coding	chr1:179334855-179523870	+	154	65	195	49	240	721	0.322976702804706	0.549077677755956	axonemal dynein light chain domain containing 1	http://www.ncbi.nlm.nih.gov/gene/?term=126859
AXIN1	protein_coding	chr16:337440-402676	-	680	371	281	401	354	2079	0.185681096256489	0.613339181750512	axin 1	http://www.ncbi.nlm.nih.gov/gene/?term=8312
AXIN2	protein_coding	chr17:63524681-63557740	-	232	285	280	193	208	1416	0.125476047556882	0.750103755559442	axin 2	http://www.ncbi.nlm.nih.gov/gene/?term=8313
AXL	protein_coding	chr19:41725104-41767672	+	627	361	532	526	587	2470	0.380971793859094	0.215100069959359	AXL receptor tyrosine kinase	http://www.ncbi.nlm.nih.gov/gene/?term=558
AZGP1	protein_coding	chr7:99564350-99573735	-	195	98	171	70	207	562	-0.00705780156438123	0.987264825166789	alpha-2-glycoprotein 1, zinc-binding	http://www.ncbi.nlm.nih.gov/gene/?term=563
AZGP1P1	misc_RNA	chr7:99578385-99581860	+	96	12	101	63	124	454	0.72527557726687	0.271498855935571	alpha-2-glycoprotein 1, zinc-binding pseudogene 1	http://www.ncbi.nlm.nih.gov/gene/?term=646282
AZI2	protein_coding	chr3:28363844-28390618	-	96	164	141	96	63	320	-0.589957638466467	0.225584158670967	5-azacytidine induced 2	http://www.ncbi.nlm.nih.gov/gene/?term=64343
AZIN1	protein_coding	chr8:103838530-103876428	-	263	475	194	167	314	593	-0.508835927179544	0.203322781848397	antizyme inhibitor 1	http://www.ncbi.nlm.nih.gov/gene/?term=51582
AZIN1-AS1	lncRNA	chr8:103876499-103990104	+	34	74	41	47	74	21	-0.28323744953766	0.7422146955371	AZIN1 antisense RNA 1	http://www.ncbi.nlm.nih.gov/gene/?term=100506753
AZIN2	protein_coding	chr1:33546714-33586132	+	460	210	167	180	340	1039	0.0913937495266378	0.808324254473327	antizyme inhibitor 2	http://www.ncbi.nlm.nih.gov/gene/?term=113451
AZU1	protein_coding	chr19:827826-832018	+	193	250	111	114	133	961	0.0345289959876717	0.941005339657984	azurocidin 1	http://www.ncbi.nlm.nih.gov/gene/?term=566
B2M	protein_coding	chr15:45003685-45010357	+	8640	15726	9191	22675	6287	5005	-0.0467609235438746	0.951713497569834	beta-2-microglobulin	http://www.ncbi.nlm.nih.gov/gene/?term=567
B3GALNT1	protein_coding	chr3:160801671-160823160	-	237	199	147	92	198	534	-0.324488254274502	0.391759034284225	beta-1,3-N-acetylgalactosaminyltransferase 1 (globoside blood group)	http://www.ncbi.nlm.nih.gov/gene/?term=8706
B3GALNT1P1	pseudogene	chr2:69825017-69826283	+	8	27	4	4	12	6	-1.24676296762933	0.42967441567138	beta-1,3-N-acetylgalactosaminyltransferase 1 pseudogene 1	http://www.ncbi.nlm.nih.gov/gene/?term=100128857
B3GALNT2	protein_coding	chr1:235610505-235667781	-	78	134	142	72	253	729	0.60574353614819	0.215482100966356	beta-1,3-N-acetylgalactosaminyltransferase 2	http://www.ncbi.nlm.nih.gov/gene/?term=148789
B3GALNT2P1	pseudogene	chr6:130115169-130122796	+	37	50	30	25	30	44	-0.765232363205341	0.363455616766568	beta-1,3-N-acetylgalactosaminyltransferase 2 pseudogene 1	http://www.ncbi.nlm.nih.gov/gene/?term=100130402
B3GALT1	protein_coding	chr2:168675182-168727366	+	14	16	167	36	69	193	-0.291454616521677	0.736805955930619	beta-1,3-galactosyltransferase 1	http://www.ncbi.nlm.nih.gov/gene/?term=8708
B3GALT2	protein_coding	chr1:193147860-193155743	-	40	0	84	15	102	303	0.768893740206744	0.651717462821593	beta-1,3-galactosyltransferase 2	http://www.ncbi.nlm.nih.gov/gene/?term=8707
B3GALT4	protein_coding	chr6:33244917-33246602	+	108	253	65	185	202	692	0.504865404055621	0.299498940439469	beta-1,3-galactosyltransferase 4	http://www.ncbi.nlm.nih.gov/gene/?term=8705
B3GALT5	protein_coding	chr21:40984867-41034816	+	213	211	155	150	63	670	-0.356318697918171	0.448705550265278	beta-1,3-galactosyltransferase 5	http://www.ncbi.nlm.nih.gov/gene/?term=10317
B3GALT5-AS1	lncRNA	chr21:40969074-40984749	-	158	157	83	118	134	368	-0.0711493479948763	0.866503717344591	B3GALT5 antisense RNA 1	http://www.ncbi.nlm.nih.gov/gene/?term=114041
B3GALT6	protein_coding	chr1:1167629-1170421	+	260	213	152	192	92	426	-0.48243812066181	0.250995481507803	beta-1,3-galactosyltransferase 6	http://www.ncbi.nlm.nih.gov/gene/?term=126792
B3GAT1	protein_coding	chr11:134248398-134281812	-	415	268	247	267	293	893	-0.0784841676596487	0.793209256038488	beta-1,3-glucuronyltransferase 1	http://www.ncbi.nlm.nih.gov/gene/?term=27087
B3GAT2	protein_coding	chr6:71571069-71666788	-	223	196	61	123	121	451	-0.242255072440267	0.6110441306873	beta-1,3-glucuronyltransferase 2	http://www.ncbi.nlm.nih.gov/gene/?term=135152
B3GAT3	protein_coding	chr11:62382768-62389647	-	298	304	156	213	317	784	0.0618099353998562	0.857896668636226	beta-1,3-glucuronyltransferase 3	http://www.ncbi.nlm.nih.gov/gene/?term=26229
B3GAT3P1	pseudogene	chr3:160170156-160171597	+	202	109	155	106	82	238	-0.745867850349537	0.0845786345645672	beta-1,3-glucuronyltransferase 3 pseudogene 1	http://www.ncbi.nlm.nih.gov/gene/?term=402146
B3GLCT	protein_coding	chr13:31774112-31906413	+	82	22	144	45	196	461	0.629171866144804	0.328249392708256	beta 3-glucosyltransferase	http://www.ncbi.nlm.nih.gov/gene/?term=145173
B3GNT2	protein_coding	chr2:62423262-62451866	+	233	57	128	87	156	517	0.0462253890809626	0.923961571581279	UDP-GlcNAc:betaGal beta-1,3-N-acetylglucosaminyltransferase 2	http://www.ncbi.nlm.nih.gov/gene/?term=10678
B3GNT2P1	pseudogene	chrX:99141623-99143104	-	0	60	32	16	4	47	-1.40460387309797	0.309975684256184	UDP-GlcNAc:betaGal beta-1,3-N-acetylglucosaminyltransferase 2 pseudogene 1	http://www.ncbi.nlm.nih.gov/gene/?term=100422469
B3GNT3	protein_coding	chr19:17905919-17924385	+	210	317	147	141	311	795	0.0448356614257239	0.909963793118649	UDP-GlcNAc:betaGal beta-1,3-N-acetylglucosaminyltransferase 3	http://www.ncbi.nlm.nih.gov/gene/?term=10331
B3GNT4	protein_coding	chr12:122688228-122693499	+	225	176	234	187	153	928	0.0621968623387582	0.868611708420505	UDP-GlcNAc:betaGal beta-1,3-N-acetylglucosaminyltransferase 4	http://www.ncbi.nlm.nih.gov/gene/?term=79369
B3GNT5	protein_coding	chr3:182971032-182991179	+	62	31	166	40	127	195	-0.222668451295406	0.738626845045321	UDP-GlcNAc:betaGal beta-1,3-N-acetylglucosaminyltransferase 5	http://www.ncbi.nlm.nih.gov/gene/?term=84002
B3GNT6	protein_coding	chr11:76745385-76753020	+	326	270	148	175	265	658	-0.161157731160849	0.646779331115969	UDP-GlcNAc:betaGal beta-1,3-N-acetylglucosaminyltransferase 6	http://www.ncbi.nlm.nih.gov/gene/?term=192134
B3GNT7	protein_coding	chr2:232260335-232265875	+	311	350	239	286	321	900	0.0153139535437583	0.960495994045908	UDP-GlcNAc:betaGal beta-1,3-N-acetylglucosaminyltransferase 7	http://www.ncbi.nlm.nih.gov/gene/?term=93010
B3GNT8	protein_coding	chr19:41931264-41934635	-	205	154	107	157	77	706	0.0780815541096409	0.867982397165524	UDP-GlcNAc:betaGal beta-1,3-N-acetylglucosaminyltransferase 8	http://www.ncbi.nlm.nih.gov/gene/?term=374907
B3GNT9	protein_coding	chr16:67182005-67184902	-	261	294	187	210	137	806	-0.237155084526644	0.53733503349679	UDP-GlcNAc:betaGal beta-1,3-N-acetylglucosaminyltransferase 9	http://www.ncbi.nlm.nih.gov/gene/?term=84752
B3GNTL1	protein_coding	chr17:80900025-81009686	-	577	373	419	384	383	797	-0.368594352243882	0.228364730831591	UDP-GlcNAc:betaGal beta-1,3-N-acetylglucosaminyltransferase like 1	http://www.ncbi.nlm.nih.gov/gene/?term=146712
B4GALNT1	protein_coding	chr12:58019678-58027022	-	659	451	331	319	358	1204	-0.379333315421556	0.213033640981674	beta-1,4-N-acetyl-galactosaminyltransferase 1	http://www.ncbi.nlm.nih.gov/gene/?term=2583
B4GALNT2	protein_coding	chr17:47209822-47247351	+	329	209	210	179	263	1165	0.176208193519015	0.612223165108406	beta-1,4-N-acetyl-galactosaminyltransferase 2	http://www.ncbi.nlm.nih.gov/gene/?term=124872
B4GALNT3	protein_coding	chr12:569543-671058	+	563	604	382	426	413	2611	0.155115748225188	0.670151051390075	beta-1,4-N-acetyl-galactosaminyltransferase 3	http://www.ncbi.nlm.nih.gov/gene/?term=283358
B4GALNT4	protein_coding	chr11:369795-382117	+	701	564	267	468	544	2259	0.236606730577336	0.507335473049611	beta-1,4-N-acetyl-galactosaminyltransferase 4	http://www.ncbi.nlm.nih.gov/gene/?term=338707
B4GALT1	protein_coding	chr9:33110639-33167356	-	296	254	220	268	545	640	0.393256643457284	0.27071595539817	beta-1,4-galactosyltransferase 1	http://www.ncbi.nlm.nih.gov/gene/?term=2683
B4GALT1-AS1	lncRNA	chr9:33166946-33179981	+	62	108	36	24	28	91	-1.33945346490128	0.0597577226635355	B4GALT1 antisense RNA 1	http://www.ncbi.nlm.nih.gov/gene/?term=101929639
B4GALT2	protein_coding	chr1:44444874-44456843	+	373	289	237	204	276	1095	-0.0698846897445776	0.827716736248645	beta-1,4-galactosyltransferase 2	http://www.ncbi.nlm.nih.gov/gene/?term=8704
B4GALT3	protein_coding	chr1:161141100-161147758	-	384	140	139	192	255	939	0.266866314467046	0.496753705360314	beta-1,4-galactosyltransferase 3	http://www.ncbi.nlm.nih.gov/gene/?term=8703
B4GALT4	protein_coding	chr3:118930589-118959752	-	67	63	149	53	184	316	0.223443256462901	0.688743552216051	beta-1,4-galactosyltransferase 4	http://www.ncbi.nlm.nih.gov/gene/?term=8702
B4GALT4-AS1	lncRNA	chr3:118945333-118953988	+	0	44	12	11	22	9	-0.793993346074397	0.609642148456149	B4GALT4 antisense RNA 1	http://www.ncbi.nlm.nih.gov/gene/?term=100874201
B4GALT5	protein_coding	chr20:48249482-48330421	-	269	263	474	167	623	1025	0.0978186502762664	0.812510805042258	beta-1,4-galactosyltransferase 5	http://www.ncbi.nlm.nih.gov/gene/?term=9334
B4GALT6	protein_coding	chr18:29200999-29264686	-	127	166	118	122	211	213	-0.0634633182104396	0.891833609901596	beta-1,4-galactosyltransferase 6	http://www.ncbi.nlm.nih.gov/gene/?term=9331
B4GALT7	protein_coding	chr5:177027119-177037348	+	419	83	110	166	133	850	0.0562137410789674	0.912108031509073	beta-1,4-galactosyltransferase 7	http://www.ncbi.nlm.nih.gov/gene/?term=11285
B4GAT1	protein_coding	chr11:66112843-66115161	-	168	172	83	141	84	509	-0.0524581661742615	0.910789277186776	beta-1,4-glucuronyltransferase 1	http://www.ncbi.nlm.nih.gov/gene/?term=11041
B9D1	protein_coding	chr17:19238685-19281506	-	470	308	264	295	472	962	0.0782385845629581	0.79636941275135	B9 domain containing 1	http://www.ncbi.nlm.nih.gov/gene/?term=27077
B9D2	protein_coding	chr19:41860322-41870078	-	173	53	112	105	69	283	-0.241099594356881	0.642593971684194	B9 domain containing 2	http://www.ncbi.nlm.nih.gov/gene/?term=80776
BAALC	protein_coding	chr8:104152921-104242533	+	194	171	106	114	141	396	-0.265657649237751	0.498510124207479	BAALC, MAP3K1 and KLF4 binding	http://www.ncbi.nlm.nih.gov/gene/?term=79870
BAALC-AS1	lncRNA	chr8:104169218-104184368	-	0	0	23	11	71	14	1.74502574635172	0.31053543229521	BAALC antisense RNA 1	http://www.ncbi.nlm.nih.gov/gene/?term=100499183
BAALC-AS2	lncRNA	chr8:104145191-104153570	-	105	67	37	29	69	133	-0.546203256187188	0.395677364384266	BAALC antisense RNA 2	http://www.ncbi.nlm.nih.gov/gene/?term=157556
BAAT	protein_coding	chr9:104122699-104147287	-	110	83	59	92	159	368	0.575619006828456	0.203494268842711	bile acid-CoA:amino acid N-acyltransferase	http://www.ncbi.nlm.nih.gov/gene/?term=570
BABAM1	protein_coding	chr19:17378185-17390162	+	228	267	94	275	181	659	0.238955281847467	0.577766869474017	BRISC and BRCA1 A complex member 1	http://www.ncbi.nlm.nih.gov/gene/?term=29086
BACE1	protein_coding	chr11:117156402-117186972	-	508	314	366	232	305	967	-0.440621752602919	0.127395710071382	beta-secretase 1	http://www.ncbi.nlm.nih.gov/gene/?term=23621
BACE1-AS	antisense_RNA	chr11:117162062-117162886	+	23	2	20	10	19	45	0.00983070736447025	0.994012047798786	BACE1 antisense RNA	http://www.ncbi.nlm.nih.gov/gene/?term=100379571
BACE2	protein_coding	chr21:42539728-42654461	+	505	518	330	323	604	788	-0.207358700356704	0.550634698008689	beta-site APP-cleaving enzyme 2	http://www.ncbi.nlm.nih.gov/gene/?term=25825
BACH1	protein_coding	chr21:30671116-30734217	+	242	402	364	290	243	792	-0.346030350747482	0.329946435915637	BTB domain and CNC homolog 1	http://www.ncbi.nlm.nih.gov/gene/?term=571
BACH1-IT2	lncRNA	chr21:30744821-30746300	+	54	0	6	31	56	4	0.704588188413876	0.633790909422491	BACH1 intronic transcript 2	http://www.ncbi.nlm.nih.gov/gene/?term=100874322
BACH2	protein_coding	chr6:90636247-91006627	-	480	393	373	443	502	1197	0.127583132942399	0.645617299402906	BTB domain and CNC homolog 2	http://www.ncbi.nlm.nih.gov/gene/?term=60468
BAD	protein_coding	chr11:64037300-64052176	-	273	116	155	145	67	532	-0.384803617803545	0.412028311161314	BCL2 associated agonist of cell death	http://www.ncbi.nlm.nih.gov/gene/?term=572
BAG1	protein_coding	chr9:33252469-33264759	-	313	244	288	370	240	762	0.0811433768350932	0.811902055259178	BCL2 associated athanogene 1	http://www.ncbi.nlm.nih.gov/gene/?term=573
BAG2	protein_coding	chr6:57037104-57050013	+	181	66	15	93	6	183	-0.507607962853799	0.567339181676755	BCL2 associated athanogene 2	http://www.ncbi.nlm.nih.gov/gene/?term=9532
BAG3	protein_coding	chr10:121410882-121437331	+	299	282	211	202	284	1202	0.168586062030038	0.616526162127685	BCL2 associated athanogene 3	http://www.ncbi.nlm.nih.gov/gene/?term=9531
BAG4	protein_coding	chr8:38034106-38070819	+	91	24	177	64	254	323	0.488401386805237	0.441358421427171	BCL2 associated athanogene 4	http://www.ncbi.nlm.nih.gov/gene/?term=9530
BAG5	protein_coding	chr14:104022881-104029151	-	227	149	137	99	163	632	-0.096597323260548	0.804284160166981	BCL2 associated athanogene 5	http://www.ncbi.nlm.nih.gov/gene/?term=9529
BAG6	protein_coding	chr6:31606805-31620477	-	663	387	342	631	573	2402	0.582893401038969	0.0647379326318024	BCL2 associated athanogene 6	http://www.ncbi.nlm.nih.gov/gene/?term=7917
BAGE2	protein_coding	chr21:11020842-11098925	-	383	288	312	300	243	1519	0.131181821452779	0.7049644057608	BAGE family member 2	http://www.ncbi.nlm.nih.gov/gene/?term=85319
BAHCC1	protein_coding	chr17:79373521-79433358	+	1806	1266	889	1229	936	4994	0.00687773152435667	0.984982700083182	BAH domain and coiled-coil containing 1	http://www.ncbi.nlm.nih.gov/gene/?term=57597
BAHD1	protein_coding	chr15:40731920-40760441	+	598	404	355	280	612	1989	0.199663432342334	0.549416970443971	bromo adjacent homology domain containing 1	http://www.ncbi.nlm.nih.gov/gene/?term=22893
BAIAP2	protein_coding	chr17:79008947-79091232	+	693	557	352	474	416	2039	0.0118812763837144	0.971698175382248	BAI1 associated protein 2	http://www.ncbi.nlm.nih.gov/gene/?term=10458
BAIAP2-AS1	lncRNA	chr17:79002933-79008519	-	450	450	266	251	314	731	-0.520382222996787	0.101639901975489	BAIAP2 antisense RNA 1 (head to head)	http://www.ncbi.nlm.nih.gov/gene/?term=440465
BAIAP2L1	protein_coding	chr7:97920962-98030427	-	275	395	233	259	346	1081	0.0778904851409537	0.816240363981448	BAI1 associated protein 2 like 1	http://www.ncbi.nlm.nih.gov/gene/?term=55971
BAIAP2L2	protein_coding	chr22:38480896-38506676	-	525	542	286	335	305	943	-0.477454466343459	0.150994980448707	BAI1 associated protein 2 like 2	http://www.ncbi.nlm.nih.gov/gene/?term=80115
BAIAP3	protein_coding	chr16:1383606-1399442	+	1231	919	368	702	637	3275	0.00128005209816499	0.997453588094117	BAI1 associated protein 3	http://www.ncbi.nlm.nih.gov/gene/?term=8938
BAK1	protein_coding	chr6:33540323-33548070	-	335	282	82	139	297	517	-0.200520801111493	0.659015285433831	BCL2 antagonist/killer 1	http://www.ncbi.nlm.nih.gov/gene/?term=578
BAK1P1	pseudogene	chr20:31276732-31278856	-	160	40	84	97	225	211	0.494646077769718	0.375569023028805	BCL2 antagonist/killer 1 pseudogene 1	http://www.ncbi.nlm.nih.gov/gene/?term=600
BAK1P2	pseudogene	chr11:130415438-130417549	-	197	239	64	143	137	231	-0.466713696017956	0.360989979600037	BCL2 antagonist/killer 1 pseudogene 2	http://www.ncbi.nlm.nih.gov/gene/?term=601
BAMBI	protein_coding	chr10:28966424-28971868	+	62	56	82	102	162	337	0.894048393640864	0.0572228177853305	BMP and activin membrane bound inhibitor	http://www.ncbi.nlm.nih.gov/gene/?term=25805
BANCR	lncRNA	chr9:71911597-71921972	-	10	47	45	1	0	36	-2.95731116219897	0.0358646983413494	BRAF-activated non-protein coding RNA	http://www.ncbi.nlm.nih.gov/gene/?term=100885775
BANF1	protein_coding	chr11:65769550-65771617	+	147	85	152	98	147	402	-0.00886729349998336	0.982956168892931	barrier to autointegration factor 1	http://www.ncbi.nlm.nih.gov/gene/?term=8815
BANF1P1	pseudogene	chr14:69403264-69403961	+	26	52	46	29	34	74	-0.537365742500158	0.496242808451161	barrier to autointegration factor 1 pseudogene 1	http://www.ncbi.nlm.nih.gov/gene/?term=317687
BANF1P2	pseudogene	chr10:135157782-135158503	-	117	34	44	73	64	74	-0.171396663840115	0.807175551111564	barrier to autointegration factor 1 pseudogene 2	http://www.ncbi.nlm.nih.gov/gene/?term=414169
BANF1P3	pseudogene	chr2:231589467-231590194	-	81	47	44	20	85	108	-0.316337594298352	0.65354673500295	barrier to autointegration factor 1 pseudogene 3	http://www.ncbi.nlm.nih.gov/gene/?term=100505506
BANF1P4	pseudogene	chr1:174725608-174726350	-	81	56	30	19	68	0	-0.988000566139481	0.399372485744732	barrier to autointegration factor 1 pseudogene 4	http://www.ncbi.nlm.nih.gov/gene/?term=100653423
BANF2	protein_coding	chr20:17674320-17716517	+	133	32	39	62	93	199	0.200327016809635	0.749590028989577	barrier to autointegration factor 2	http://www.ncbi.nlm.nih.gov/gene/?term=140836
BANK1	protein_coding	chr4:102711764-102995969	+	267	414	231	153	170	487	-0.92358194979544	0.0106910991970626	B-cell scaffold protein with ankyrin repeats 1	http://www.ncbi.nlm.nih.gov/gene/?term=55024
BANP	protein_coding	chr16:87985038-88110924	+	398	313	391	363	317	1179	-0.00942685926601962	0.974756505695038	BTG3 associated nuclear protein	http://www.ncbi.nlm.nih.gov/gene/?term=54971
BAP1	protein_coding	chr3:52435020-52444121	-	587	405	362	371	457	2179	0.227604691737884	0.481574308889007	BRCA1 associated protein 1	http://www.ncbi.nlm.nih.gov/gene/?term=8314
BARD1	protein_coding	chr2:215590370-215674435	-	197	304	268	189	227	534	-0.39652886542754	0.261080335698689	BRCA1 associated RING domain 1	http://www.ncbi.nlm.nih.gov/gene/?term=580
BARHL1	protein_coding	chr9:135457993-135465640	+	260	270	161	196	305	477	-0.0767461455228935	0.833099378967485	BarH like homeobox 1	http://www.ncbi.nlm.nih.gov/gene/?term=56751
BARHL2	protein_coding	chr1:91177579-91182794	-	285	160	142	130	136	656	-0.221848602758368	0.569293450216438	BarH like homeobox 2	http://www.ncbi.nlm.nih.gov/gene/?term=343472
BARX1	protein_coding	chr9:96713909-96717608	-	200	128	111	213	141	492	0.306997109016782	0.442939748556144	BARX homeobox 1	http://www.ncbi.nlm.nih.gov/gene/?term=56033
BARX1-AS1	lncRNA	chr9:96718116-96720204	+	154	207	169	159	53	116	-1.01674729416369	0.071490409343404	BARX1 antisense RNA 1 (head to head)	http://www.ncbi.nlm.nih.gov/gene/?term=101928040
BARX2	protein_coding	chr11:129245881-129322174	+	160	98	140	58	160	428	-0.154127765397868	0.732964353463721	BARX homeobox 2	http://www.ncbi.nlm.nih.gov/gene/?term=8538
BASP1	protein_coding	chr5:17216932-17276954	+	236	325	253	165	245	475	-0.547591292558552	0.113186740660615	brain abundant membrane attached signal protein 1	http://www.ncbi.nlm.nih.gov/gene/?term=10409
BASP1P1	misc_RNA	chr13:23471169-23472320	-	111	96	44	75	145	148	0.0917674087176823	0.872088596792843	brain abundant, membrane attached signal protein 1 pseudogene 1	http://www.ncbi.nlm.nih.gov/gene/?term=646201
BATF	protein_coding	chr14:75988784-76013335	+	59	131	29	62	174	394	0.670902874181338	0.270011392641296	basic leucine zipper ATF-like transcription factor	http://www.ncbi.nlm.nih.gov/gene/?term=10538
BATF2	protein_coding	chr11:64755417-64764517	-	292	276	210	168	269	578	-0.312324762422257	0.329912319396387	basic leucine zipper ATF-like transcription factor 2	http://www.ncbi.nlm.nih.gov/gene/?term=116071
BATF3	protein_coding	chr1:212859759-212873327	-	103	105	64	88	96	313	0.0994451837889053	0.833486965274825	basic leucine zipper ATF-like transcription factor 3	http://www.ncbi.nlm.nih.gov/gene/?term=55509
BAX	protein_coding	chr19:49458117-49465055	+	197	158	103	154	183	641	0.292958766514668	0.432631725806806	BCL2 associated X, apoptosis regulator	http://www.ncbi.nlm.nih.gov/gene/?term=581
BAZ1A	protein_coding	chr14:35221937-35344853	-	123	139	222	113	398	1068	0.776455633655121	0.0772159924601649	bromodomain adjacent to zinc finger domain 1A	http://www.ncbi.nlm.nih.gov/gene/?term=11177
BAZ1B	protein_coding	chr7:72854728-72936615	-	416	295	300	280	431	1547	0.29199604136942	0.334769645554139	bromodomain adjacent to zinc finger domain 1B	http://www.ncbi.nlm.nih.gov/gene/?term=9031
BAZ2A	protein_coding	chr12:56989380-57030163	-	674	616	668	466	668	3122	0.147446956765321	0.65443550249692	bromodomain adjacent to zinc finger domain 2A	http://www.ncbi.nlm.nih.gov/gene/?term=11176
BAZ2B	protein_coding	chr2:160175490-160568946	-	241	66	386	187	413	1050	0.44380678247121	0.355637949124189	bromodomain adjacent to zinc finger domain 2B	http://www.ncbi.nlm.nih.gov/gene/?term=29994
BBC3	protein_coding	chr19:47724079-47736023	-	152	113	137	158	190	456	0.329235300733735	0.365125581568573	BCL2 binding component 3	http://www.ncbi.nlm.nih.gov/gene/?term=27113
BBIP1	protein_coding	chr10:112658488-112679124	-	31	90	12	30	67	77	-0.206068496205157	0.812588003012902	BBSome interacting protein 1	http://www.ncbi.nlm.nih.gov/gene/?term=92482
BBOF1	protein_coding	chr14:74486059-74532795	+	99	70	204	147	237	265	0.312048077006998	0.53851040670845	basal body orientation factor 1	http://www.ncbi.nlm.nih.gov/gene/?term=80127
BBOX1	protein_coding	chr11:27062509-27149354	+	39	11	74	45	170	102	0.941966176843412	0.235775392795302	gamma-butyrobetaine hydroxylase 1	http://www.ncbi.nlm.nih.gov/gene/?term=8424
BBOX1-AS1	lncRNA	chr11:27068733-27241660	-	83	42	69	61	93	46	-0.18733108639349	0.792708981390978	BBOX1 antisense RNA 1	http://www.ncbi.nlm.nih.gov/gene/?term=103695435
BBS1	protein_coding	chr11:66278119-66301084	+	454	367	336	335	482	1599	0.231496081221852	0.41773507467904	Bardet-Biedl syndrome 1	http://www.ncbi.nlm.nih.gov/gene/?term=582
BBS10	protein_coding	chr12:76738266-76742222	-	62	72	59	53	61	326	0.208938801062329	0.713858185811381	Bardet-Biedl syndrome 10	http://www.ncbi.nlm.nih.gov/gene/?term=79738
BBS12	protein_coding	chr4:123653857-123666098	+	99	51	85	41	14	366	-0.340107373157403	0.642294403826842	Bardet-Biedl syndrome 12	http://www.ncbi.nlm.nih.gov/gene/?term=166379
BBS2	protein_coding	chr16:56518259-56554008	-	152	58	170	134	199	637	0.541288628292635	0.218319536989686	Bardet-Biedl syndrome 2	http://www.ncbi.nlm.nih.gov/gene/?term=583
BBS4	protein_coding	chr15:72978520-73030817	+	228	112	190	82	157	511	-0.357255133388419	0.380758357082471	Bardet-Biedl syndrome 4	http://www.ncbi.nlm.nih.gov/gene/?term=585
BBS5	protein_coding	chr2:170336006-170363165	+	187	222	78	151	176	417	-0.0568832000106054	0.896770043135603	Bardet-Biedl syndrome 5	http://www.ncbi.nlm.nih.gov/gene/?term=129880
BBS7	protein_coding	chr4:122745484-122791652	-	102	124	172	49	81	593	-0.303091157200877	0.57438216871315	Bardet-Biedl syndrome 7	http://www.ncbi.nlm.nih.gov/gene/?term=55212
BBS9	protein_coding	chr7:33168897-33676526	+	343	139	285	171	358	777	0.0492970458249881	0.893094393825058	Bardet-Biedl syndrome 9	http://www.ncbi.nlm.nih.gov/gene/?term=27241
BBX	protein_coding	chr3:107241783-107530176	+	269	162	367	234	488	1477	0.589298784241372	0.111349155345372	BBX, HMG-box containing	http://www.ncbi.nlm.nih.gov/gene/?term=56987
BCAM	protein_coding	chr19:45312316-45324678	+	718	432	410	428	430	1986	0.00969461648144035	0.975535033500672	basal cell adhesion molecule (Lutheran blood group)	http://www.ncbi.nlm.nih.gov/gene/?term=4059
BCAN	protein_coding	chr1:156611740-156629324	+	677	380	393	455	448	2634	0.345762552346451	0.319988735564279	brevican	http://www.ncbi.nlm.nih.gov/gene/?term=63827
BCAP29	protein_coding	chr7:107220422-107263762	+	199	140	223	123	224	743	0.075972275638851	0.837535656289854	B-cell receptor associated protein 29	http://www.ncbi.nlm.nih.gov/gene/?term=55973
BCAP31	protein_coding	chrX:152965947-152990201	-	330	371	145	343	391	850	0.277500856678686	0.458129843821054	B-cell receptor associated protein 31	http://www.ncbi.nlm.nih.gov/gene/?term=10134
BCAP31P1	pseudogene	chr16:33790429-33794018	-	2	3	2	50	3	100	3.71542960279292	0.00835880594270351	B-cell receptor-associated protein 31 pseudogene 1	http://www.ncbi.nlm.nih.gov/gene/?term=100194425
BCAP31P2	pseudogene	chr16:32881304-32884893	+	5	15	1	37	48	6	1.99909721038725	0.154314671476209	B-cell receptor-associated protein 31 pseudogene 2	http://www.ncbi.nlm.nih.gov/gene/?term=100194426
BCAR1	protein_coding	chr16:75262928-75301951	-	954	588	501	480	554	2663	-0.0476106910446578	0.885834879925929	BCAR1, Cas family scaffolding protein	http://www.ncbi.nlm.nih.gov/gene/?term=9564
BCAR1P1	pseudogene	chr15:20278953-20279729	-	89	189	69	61	93	191	-0.721011653858443	0.18548026967625	breast cancer anti-estrogen resistance 1 pseudogene 1	http://www.ncbi.nlm.nih.gov/gene/?term=100533717
BCAR1P2	pseudogene	chr15:21286142-21286918	-	0	0	15	0	20	77	1.47361610148872	0.503731727696827	breast cancer anti-estrogen resistance 1 pseudogene 2	http://www.ncbi.nlm.nih.gov/gene/?term=100533718
BCAR3	protein_coding	chr1:94027298-94312706	-	580	361	320	228	326	1427	-0.261429303387581	0.433538164497649	breast cancer anti-estrogen resistance 3	http://www.ncbi.nlm.nih.gov/gene/?term=8412
BCAR4	lncRNA	chr16:11913687-11922689	-	20	68	10	35	60	140	0.457450161920826	0.597601340102168	breast cancer anti-estrogen resistance 4 (non-protein coding)	http://www.ncbi.nlm.nih.gov/gene/?term=400500
BCAS1	protein_coding	chr20:52560077-52687304	-	265	183	194	180	400	746	0.357357442967996	0.286946262897441	breast carcinoma amplified sequence 1	http://www.ncbi.nlm.nih.gov/gene/?term=8537
BCAS2	protein_coding	chr1:115110178-115124265	-	77	74	84	53	47	109	-0.771755001080637	0.182115109032138	BCAS2, pre-mRNA processing factor	http://www.ncbi.nlm.nih.gov/gene/?term=10286
BCAS2P1	pseudogene	chr11:82843047-82845400	+	11	0	55	6	124	4	0.825699010195455	0.573628697556069	BCAS2, pre-mRNA processing factor pseudogene 1	http://www.ncbi.nlm.nih.gov/gene/?term=100127960
BCAS2P2	pseudogene	chr1:100858392-100859214	-	26	14	63	13	36	101	-0.359083205787314	0.69846164476977	BCAS2, pre-mRNA processing factor pseudogene 2	http://www.ncbi.nlm.nih.gov/gene/?term=100421045
BCAS2P3	pseudogene	chr13:79740329-79741222	+	14	0	10	11	32	30	1.17219672528598	0.45018589418076	BCAS2, pre-mRNA processing factor pseudogene 3	http://www.ncbi.nlm.nih.gov/gene/?term=100128339
BCAS3	protein_coding	chr17:58755136-59470199	+	182	230	274	216	365	1056	0.410353934563885	0.229792446576562	BCAS3, microtubule associated cell migration factor	http://www.ncbi.nlm.nih.gov/gene/?term=54828
BCAS4	protein_coding	chr20:49411431-49493714	+	206	104	90	127	141	369	0.0234724064402941	0.955622157313392	breast carcinoma amplified sequence 4	http://www.ncbi.nlm.nih.gov/gene/?term=55653
BCAT1	protein_coding	chr12:24962958-25102393	-	286	326	375	261	178	1183	-0.227683803063312	0.542813821077692	branched chain amino acid transaminase 1	http://www.ncbi.nlm.nih.gov/gene/?term=586
BCAT2	protein_coding	chr19:49298319-49314320	-	444	307	204	349	190	856	-0.133146816949982	0.724415086789184	branched chain amino acid transaminase 2	http://www.ncbi.nlm.nih.gov/gene/?term=587
BCCIP	protein_coding	chr10:127512104-127542264	+	114	61	189	93	159	527	0.223597690734831	0.643519882190129	BRCA2 and CDKN1A interacting protein	http://www.ncbi.nlm.nih.gov/gene/?term=56647
BCDIN3D	protein_coding	chr12:50229826-50236912	-	152	59	165	40	174	343	-0.224596488114652	0.681441837512689	BCDIN3 domain containing RNA methyltransferase	http://www.ncbi.nlm.nih.gov/gene/?term=144233
BCDIN3D-AS1	lncRNA	chr12:50222326-50234937	+	150	47	63	60	124	234	0.0539136682177141	0.921820096726133	BCDIN3D antisense RNA 1	http://www.ncbi.nlm.nih.gov/gene/?term=100286844
BCHE	protein_coding	chr3:165490691-165555260	-	9	9	52	18	84	408	1.68700134885441	0.0612214420141034	butyrylcholinesterase	http://www.ncbi.nlm.nih.gov/gene/?term=590
BCKDHA	protein_coding	chr19:41903694-41930910	+	278	175	139	179	187	1068	0.333567147978995	0.388287718040402	branched chain keto acid dehydrogenase E1, alpha polypeptide	http://www.ncbi.nlm.nih.gov/gene/?term=593
BCKDHB	protein_coding	chr6:80816327-81055987	+	145	197	155	64	154	304	-0.689491264057887	0.108918201388344	branched chain keto acid dehydrogenase E1 subunit beta	http://www.ncbi.nlm.nih.gov/gene/?term=594
BCKDK	protein_coding	chr16:31119615-31124112	+	366	265	79	333	170	1520	0.589167902413151	0.227668257710413	branched chain ketoacid dehydrogenase kinase	http://www.ncbi.nlm.nih.gov/gene/?term=10295
BCL10	protein_coding	chr1:85731459-85742587	-	68	45	54	39	77	381	0.550725147517305	0.35933793269252	B-cell CLL/lymphoma 10	http://www.ncbi.nlm.nih.gov/gene/?term=8915
BCL11A	protein_coding	chr2:60678302-60780633	-	208	256	258	166	425	1274	0.445630440840268	0.228368785762402	B-cell CLL/lymphoma 11A	http://www.ncbi.nlm.nih.gov/gene/?term=53335
BCL11B	protein_coding	chr14:99635624-99738050	-	563	672	243	297	331	1393	-0.427436741429015	0.263065513215984	B-cell CLL/lymphoma 11B	http://www.ncbi.nlm.nih.gov/gene/?term=64919
BCL2	protein_coding	chr18:60790579-60986613	-	226	156	352	292	283	598	0.0921913836342086	0.809307454233847	BCL2, apoptosis regulator	http://www.ncbi.nlm.nih.gov/gene/?term=596
BCL2A1	protein_coding	chr15:80253232-80263643	-	46	0	22	16	4	116	-0.0530175752371717	0.970130603867994	BCL2 related protein A1	http://www.ncbi.nlm.nih.gov/gene/?term=597
BCL2L1	protein_coding	chr20:30252255-30311802	-	674	790	330	1638	421	553	0.440229806182614	0.654400700619461	BCL2 like 1	http://www.ncbi.nlm.nih.gov/gene/?term=598
BCL2L10	protein_coding	chr15:52401460-52404972	-	170	201	70	79	32	319	-0.966687757695735	0.0918960485242972	BCL2 like 10	http://www.ncbi.nlm.nih.gov/gene/?term=10017
BCL2L11	protein_coding	chr2:111878491-111926022	+	233	134	384	153	284	562	-0.286990537537877	0.481008965591734	BCL2 like 11	http://www.ncbi.nlm.nih.gov/gene/?term=10018
BCL2L12	protein_coding	chr19:50168399-50177173	+	190	84	95	149	152	528	0.434433786832447	0.291225044609886	BCL2 like 12	http://www.ncbi.nlm.nih.gov/gene/?term=83596
BCL2L12P1	pseudogene	chr3:131245312-131245985	+	139	95	47	105	114	80	-0.14792618615925	0.813803840181574	BCL2 like 12 pseudogene 1	http://www.ncbi.nlm.nih.gov/gene/?term=100289095
BCL2L13	protein_coding	chr22:18121350-18213621	+	206	207	200	305	296	573	0.382888151334649	0.267550192695274	BCL2 like 13	http://www.ncbi.nlm.nih.gov/gene/?term=23786
BCL2L14	protein_coding	chr12:12223878-12252629	+	63	107	171	94	123	375	-0.0347205052598075	0.94439800835406	BCL2 like 14	http://www.ncbi.nlm.nih.gov/gene/?term=79370
BCL2L15	protein_coding	chr1:114419436-114430169	-	24	39	115	61	77	169	0.0811946316748638	0.90762007887679	BCL2 like 15	http://www.ncbi.nlm.nih.gov/gene/?term=440603
BCL2L2	protein_coding	chr14:23775971-23780968	+	335	186	201	241	268	574	-0.00148807244994789	0.996428355793886	BCL2 like 2	http://www.ncbi.nlm.nih.gov/gene/?term=599
BCL2L2-PABPN1	protein_coding	chr14:23775971-23795394	+	210	171	116	202	238	775	0.515678428219709	0.13442036756201	BCL2L2-PABPN1 readthrough	http://www.ncbi.nlm.nih.gov/gene/?term=100529063
BCL3	protein_coding	chr19:45251978-45263301	+	132	135	130	155	165	725	0.509727663717806	0.177823873427756	B-cell CLL/lymphoma 3	http://www.ncbi.nlm.nih.gov/gene/?term=602
BCL6	protein_coding	chr3:187439165-187463513	-	288	202	146	226	406	1230	0.725459063569827	0.0311185040687013	B-cell CLL/lymphoma 6	http://www.ncbi.nlm.nih.gov/gene/?term=604
BCL6B	protein_coding	chr17:6926369-6932961	+	344	352	159	320	225	691	-0.0963140314192889	0.802250306894711	B-cell CLL/lymphoma 6B	http://www.ncbi.nlm.nih.gov/gene/?term=255877
BCL7A	protein_coding	chr12:122459792-122499950	+	435	274	202	173	322	449	-0.488275216570684	0.1835150576065	BCL tumor suppressor 7A	http://www.ncbi.nlm.nih.gov/gene/?term=605
BCL7B	protein_coding	chr7:72950683-72972065	-	184	210	216	118	242	437	-0.31058487172371	0.399521807693575	BCL tumor suppressor 7B	http://www.ncbi.nlm.nih.gov/gene/?term=9275
BCL7C	protein_coding	chr16:30845362-30905623	-	389	225	173	259	278	588	-0.0511431856380167	0.883989895771661	BCL tumor suppressor 7C	http://www.ncbi.nlm.nih.gov/gene/?term=9274
BCL9	protein_coding	chr1:147013271-147098020	+	541	352	530	367	399	2388	0.157260123629561	0.655938873373443	B-cell CLL/lymphoma 9	http://www.ncbi.nlm.nih.gov/gene/?term=607
BCL9L	protein_coding	chr11:118766849-118781613	-	916	813	659	584	1023	3519	0.21334918357548	0.498953046891705	B-cell CLL/lymphoma 9 like	http://www.ncbi.nlm.nih.gov/gene/?term=283149
BCLAF1	protein_coding	chr6:136578001-136610989	-	178	230	222	184	467	1507	0.824577573609553	0.0286958269999053	BCL2 associated transcription factor 1	http://www.ncbi.nlm.nih.gov/gene/?term=9774
BCLAF1P1	pseudogene	chr5:110281972-110286723	-	16	93	202	48	197	350	0.0866846283731021	0.902362049464307	BCL2 associated transcription factor 1 pseudogene 1	http://www.ncbi.nlm.nih.gov/gene/?term=728366
BCO1	protein_coding	chr16:81272296-81324747	+	174	170	154	100	163	673	-0.0359387116794209	0.926770705743681	beta-carotene oxygenase 1	http://www.ncbi.nlm.nih.gov/gene/?term=53630
BCO2	protein_coding	chr11:112046208-112089652	+	129	42	127	90	112	301	0.0581686813595034	0.909349009657328	beta-carotene oxygenase 2	http://www.ncbi.nlm.nih.gov/gene/?term=83875
BCOR	protein_coding	chrX:39910499-40036582	-	334	445	79	355	410	1547	0.582104485765499	0.210805940105027	BCL6 corepressor	http://www.ncbi.nlm.nih.gov/gene/?term=54880
BCORL1	protein_coding	chrX:129139164-129192058	+	416	540	295	543	463	1892	0.399861998917834	0.237463958492021	BCL6 corepressor like 1	http://www.ncbi.nlm.nih.gov/gene/?term=63035
BCORP1	misc_RNA	chrY:21617317-21665039	-	48	0	90	12	18	185	-0.565958702519306	0.632281478444482	BCL6 corepressor pseudogene 1	http://www.ncbi.nlm.nih.gov/gene/?term=286554
BCR	protein_coding	chr22:23522552-23660224	+	1011	602	445	528	634	2860	0.0845000488292889	0.804677952061845	BCR, RhoGEF and GTPase activating protein	http://www.ncbi.nlm.nih.gov/gene/?term=613
BCRP2	misc_RNA	chr22:21457305-21476575	+	134	43	45	76	94	47	-0.182815383584715	0.801481757916183	breakpoint cluster region pseudogene 2	http://www.ncbi.nlm.nih.gov/gene/?term=400892
BCRP3	misc_RNA	chr22:25028882-25049327	+	175	165	91	126	106	272	-0.382628956243521	0.386989703303817	breakpoint cluster region pseudogene 3	http://www.ncbi.nlm.nih.gov/gene/?term=644165
BCS1L	protein_coding	chr2:219524379-219528166	+	152	156	194	134	193	824	0.250918747126805	0.51069953910413	BCS1 homolog, ubiquinol-cytochrome c reductase complex chaperone	http://www.ncbi.nlm.nih.gov/gene/?term=617
BCYRN1	lncRNA	chr2:47562454-47562653	+	26	26	17	12	0	68	-0.911390028725245	0.509631938898502	brain cytoplasmic RNA 1	http://www.ncbi.nlm.nih.gov/gene/?term=618
BCYRN1P1	pseudogene	chrX:138802738-138802934	+	0	16	22	0	30	31	-0.125020923645489	0.945240276619784	brain cytoplasmic RNA 1, pseudogene 1	http://www.ncbi.nlm.nih.gov/gene/?term=619
BCYRN1P3	pseudogene	chr13:19283849-19284042	-	0	0	9	2	28	11	1.71899080216125	0.442447244205136	brain cytoplasmic RNA 1, pseudogene 3	http://www.ncbi.nlm.nih.gov/gene/?term=654337
BDH1	protein_coding	chr3:197236654-197300194	-	390	411	241	309	226	1098	-0.176604019187855	0.615373344428046	3-hydroxybutyrate dehydrogenase 1	http://www.ncbi.nlm.nih.gov/gene/?term=622
BDH2P1	pseudogene	chr6:99622547-99625446	+	18	35	49	29	17	128	-0.205816519446316	0.814905857961398	3-hydroxybutyrate dehydrogenase 2, pseudogene 1	http://www.ncbi.nlm.nih.gov/gene/?term=389416
BDKRB1	protein_coding	chr14:96722547-96731100	+	158	56	60	83	135	356	0.353942924723198	0.480378182572798	bradykinin receptor B1	http://www.ncbi.nlm.nih.gov/gene/?term=623
BDKRB2	protein_coding	chr14:96671135-96710666	+	320	265	208	316	281	937	0.233213273742494	0.453900729072245	bradykinin receptor B2	http://www.ncbi.nlm.nih.gov/gene/?term=624
BDNF	protein_coding	chr11:27676440-27743605	-	331	275	267	222	603	1037	0.391133490833468	0.247768679713335	brain derived neurotrophic factor	http://www.ncbi.nlm.nih.gov/gene/?term=627
BDNF-AS	lncRNA	chr11:27528399-27719718	+	42	77	111	73	56	137	-0.409782738661111	0.509222415880973	BDNF antisense RNA	http://www.ncbi.nlm.nih.gov/gene/?term=497258
BDP1	protein_coding	chr5:70751442-70863649	+	201	268	414	280	365	1711	0.432771242567812	0.260260712763967	B double prime 1, subunit of RNA polymerase III transcription initiation factor IIIB	http://www.ncbi.nlm.nih.gov/gene/?term=55814
BEAN1	protein_coding	chr16:66461200-66529191	+	433	328	235	378	348	744	0.011002685373261	0.973698333002301	brain expressed associated with NEDD4 1	http://www.ncbi.nlm.nih.gov/gene/?term=146227
BEAN1-AS1	lncRNA	chr16:66503699-66510305	-	10	4	20	38	103	88	2.27558072968423	0.0147249729855245	BEAN1 antisense RNA 1	http://www.ncbi.nlm.nih.gov/gene/?term=101927726
BECN1	protein_coding	chr17:40962150-40976333	-	141	163	149	120	90	654	-0.0647260867669697	0.884262556048398	beclin 1	http://www.ncbi.nlm.nih.gov/gene/?term=8678
BECN2	protein_coding	chr1:242121069-242122364	+	209	173	37	152	95	919	0.464873258359152	0.411865469491789	beclin 2	http://www.ncbi.nlm.nih.gov/gene/?term=441925
BEGAIN	protein_coding	chr14:101003484-101036131	-	273	326	113	312	249	1355	0.533284352115811	0.197619441202272	brain enriched guanylate kinase associated	http://www.ncbi.nlm.nih.gov/gene/?term=57596
BEND2	protein_coding	chrX:18181051-18239024	-	80	848	317	231	136	349	-1.40925884985972	0.153657282456812	BEN domain containing 2	http://www.ncbi.nlm.nih.gov/gene/?term=139105
BEND3	protein_coding	chr6:107386385-107435636	-	436	257	348	358	547	1387	0.408855507117317	0.153878158641123	BEN domain containing 3	http://www.ncbi.nlm.nih.gov/gene/?term=57673
BEND3P1	pseudogene	chr10:52417863-52423706	+	429	168	311	223	403	456	-0.204315276191194	0.605054692617312	BEN domain containing 3 pseudogene 1	http://www.ncbi.nlm.nih.gov/gene/?term=644459
BEND3P3	misc_RNA	chr10:81442731-81448653	+	471	173	181	242	114	491	-0.542573287428777	0.217788610697266	BEN domain containing 3 pseudogene 3	http://www.ncbi.nlm.nih.gov/gene/?term=650623
BEND4	protein_coding	chr4:42112870-42154895	-	401	245	288	243	520	954	0.207581697748006	0.514423494405311	BEN domain containing 4	http://www.ncbi.nlm.nih.gov/gene/?term=389206
BEND5	protein_coding	chr1:49193195-49242641	-	156	117	83	67	131	380	-0.126146653335842	0.779068571773413	BEN domain containing 5	http://www.ncbi.nlm.nih.gov/gene/?term=79656
BEND6	protein_coding	chr6:56819773-56892144	+	286	213	120	76	92	236	-1.29567745903226	0.00175756588172794	BEN domain containing 6	http://www.ncbi.nlm.nih.gov/gene/?term=221336
BEND7	protein_coding	chr10:13480484-13544976	-	176	178	193	103	150	457	-0.441284347883738	0.22582189662582	BEN domain containing 7	http://www.ncbi.nlm.nih.gov/gene/?term=222389
BEST1	protein_coding	chr11:61717356-61731935	+	298	210	238	251	256	1036	0.223629946511432	0.472509921685414	bestrophin 1	http://www.ncbi.nlm.nih.gov/gene/?term=7439
BEST2	protein_coding	chr19:12863407-12869272	+	445	195	186	203	146	1060	-0.148744370921407	0.720386308793877	bestrophin 2	http://www.ncbi.nlm.nih.gov/gene/?term=54831
BEST3	protein_coding	chr12:70037288-70093196	-	162	220	259	106	314	779	0.0214034092393748	0.958152058475036	bestrophin 3	http://www.ncbi.nlm.nih.gov/gene/?term=144453
BEST4	protein_coding	chr1:45249257-45253426	-	269	124	141	234	268	674	0.498054336045135	0.156178737994095	bestrophin 4	http://www.ncbi.nlm.nih.gov/gene/?term=266675
BET1	protein_coding	chr7:93592082-93633694	-	48	120	153	113	113	201	-0.170288403357594	0.759656001300638	Bet1 golgi vesicular membrane trafficking protein	http://www.ncbi.nlm.nih.gov/gene/?term=10282
BET1L	protein_coding	chr11:202924-207422	-	219	139	160	187	247	400	0.150174549748664	0.682326103774149	Bet1 golgi vesicular membrane trafficking protein like	http://www.ncbi.nlm.nih.gov/gene/?term=51272
BET1P1	pseudogene	chr7:150446684-150448626	+	12	35	45	9	9	107	-0.811828769335989	0.44546034717632	Bet1 golgi vesicular membrane trafficking protein pseudogene 1	http://www.ncbi.nlm.nih.gov/gene/?term=100128542
BEX1	protein_coding	chrX:102317581-102319168	-	81	77	36	53	57	205	-0.0956235362549761	0.873362609976855	brain expressed X-linked 1	http://www.ncbi.nlm.nih.gov/gene/?term=55859
BEX2	protein_coding	chrX:102564274-102565974	-	89	8	35	97	97	404	1.43361930731165	0.0362434516252771	brain expressed X-linked 2	http://www.ncbi.nlm.nih.gov/gene/?term=84707
BEX3	protein_coding	chrX:102631251-102633092	+	259	456	196	954	303	118	0.593387442042869	0.613150742850131	brain expressed X-linked 3	http://www.ncbi.nlm.nih.gov/gene/?term=27018
BEX4	protein_coding	chrX:102470020-102472128	+	53	310	79	166	137	154	-0.370123990978373	0.567744743525983	brain expressed X-linked 4	http://www.ncbi.nlm.nih.gov/gene/?term=56271
BEX5	protein_coding	chrX:101408679-101410986	-	19	16	57	55	123	114	1.16796678601256	0.130328307215353	brain expressed X-linked 5	http://www.ncbi.nlm.nih.gov/gene/?term=340542
BFAR	protein_coding	chr16:14726668-14763093	+	183	125	202	146	196	481	-0.0154096918555601	0.965925295573995	bifunctional apoptosis regulator	http://www.ncbi.nlm.nih.gov/gene/?term=51283
BFSP1	protein_coding	chr20:17474550-17549865	-	335	306	181	170	143	771	-0.491256539991412	0.190633150873537	beaded filament structural protein 1	http://www.ncbi.nlm.nih.gov/gene/?term=631
BFSP2	protein_coding	chr3:133118839-133194056	+	378	126	29	124	152	684	0.0277232600795169	0.962731218073068	beaded filament structural protein 2	http://www.ncbi.nlm.nih.gov/gene/?term=8419
BFSP2-AS1	lncRNA	chr3:133145246-133209990	-	138	123	152	118	70	89	-0.878479937169012	0.115596341131054	BFSP2 antisense RNA 1	http://www.ncbi.nlm.nih.gov/gene/?term=85003
BGLAP	protein_coding	chr1:156211753-156213123	+	65	21	100	121	97	466	1.04580867503684	0.0731468507532831	bone gamma-carboxyglutamate protein	http://www.ncbi.nlm.nih.gov/gene/?term=632
BGLT3	lncRNA	chr11:5265784-5266776	-	4	0	38	4	50	24	0.403418754635206	0.799871419234844	beta globin locus transcript 3 (non-protein coding)	http://www.ncbi.nlm.nih.gov/gene/?term=103344929
BGN	protein_coding	chrX:152760347-152775012	+	126	414	90	326	127	830	0.213315724179329	0.697840392541338	biglycan	http://www.ncbi.nlm.nih.gov/gene/?term=633
BHLHA15	protein_coding	chr7:97841566-97842271	+	95	55	81	62	18	277	-0.340508768693102	0.612856678202157	basic helix-loop-helix family member a15	http://www.ncbi.nlm.nih.gov/gene/?term=168620
BHLHA9	protein_coding	chr17:1173858-1174565	+	139	180	46	105	7	130	-1.1168832268016	0.150930989035731	basic helix-loop-helix family member a9	http://www.ncbi.nlm.nih.gov/gene/?term=727857
BHLHB9	protein_coding	chrX:101975642-102007369	+	99	154	84	100	137	347	0.0411645383996188	0.927623598971698	basic helix-loop-helix family member b9	http://www.ncbi.nlm.nih.gov/gene/?term=80823
BHLHB9P1	pseudogene	chr14:81447933-81452139	+	177	106	223	63	154	180	-0.904395556035031	0.0587915516876742	basic helix-loop-helix family member b9 pseudogene 1	http://www.ncbi.nlm.nih.gov/gene/?term=100431177
BHLHE22	protein_coding	chr8:65492795-65496191	+	263	101	154	160	132	464	-0.137508073406344	0.735787285620593	basic helix-loop-helix family member e22	http://www.ncbi.nlm.nih.gov/gene/?term=27319
BHLHE23	protein_coding	chr20:61637331-61638387	-	224	174	42	99	24	137	-1.25857849383302	0.0580836423714285	basic helix-loop-helix family member e23	http://www.ncbi.nlm.nih.gov/gene/?term=128408
BHLHE40	protein_coding	chr3:5021097-5026866	+	159	223	153	193	381	780	0.59874303664837	0.0952061717037135	basic helix-loop-helix family member e40	http://www.ncbi.nlm.nih.gov/gene/?term=8553
BHLHE40-AS1	lncRNA	chr3:4938493-5021646	-	22	95	61	63	96	108	0.0478333842759641	0.946092901290314	BHLHE40 antisense RNA 1	http://www.ncbi.nlm.nih.gov/gene/?term=100507582
BHLHE41	protein_coding	chr12:26272959-26278003	-	264	212	233	130	256	606	-0.282177962497352	0.392839696345917	basic helix-loop-helix family member e41	http://www.ncbi.nlm.nih.gov/gene/?term=79365
BHMG1	protein_coding	chr19:46236509-46267797	+	382	258	316	299	343	957	0.0321503564996045	0.910016003145345	basic helix-loop-helix and HMG-box containing 1	http://www.ncbi.nlm.nih.gov/gene/?term=388553
BHMT	protein_coding	chr5:78407604-78428113	+	193	168	113	98	197	471	-0.0764235132669056	0.845491138051865	betaine--homocysteine S-methyltransferase	http://www.ncbi.nlm.nih.gov/gene/?term=635
BHMT2	protein_coding	chr5:78365547-78385897	+	49	70	68	132	98	377	0.935423073110375	0.062199505829359	betaine--homocysteine S-methyltransferase 2	http://www.ncbi.nlm.nih.gov/gene/?term=23743
BICC1	protein_coding	chr10:60272904-60591197	+	127	85	175	103	200	807	0.55208456669182	0.210145766086754	BicC family RNA binding protein 1	http://www.ncbi.nlm.nih.gov/gene/?term=80114
BICD1	protein_coding	chr12:32260185-32531141	+	325	45	157	154	222	731	0.318184885585987	0.524069149867674	BICD cargo adaptor 1	http://www.ncbi.nlm.nih.gov/gene/?term=636
BICD2	protein_coding	chr9:95473645-95527083	-	507	436	418	481	397	1849	0.166118675225687	0.586669142918362	BICD cargo adaptor 2	http://www.ncbi.nlm.nih.gov/gene/?term=23299
BICDL1	protein_coding	chr12:120427648-120532299	+	358	188	136	148	147	832	-0.186683908579717	0.649722147353244	BICD family like cargo adaptor 1	http://www.ncbi.nlm.nih.gov/gene/?term=92558
BICDL2	protein_coding	chr16:3077868-3085542	-	368	296	67	231	160	928	0.00539249183777357	0.99122904767016	BICD family like cargo adaptor 2	http://www.ncbi.nlm.nih.gov/gene/?term=146439
BID	protein_coding	chr22:18216906-18257431	-	371	270	212	145	369	513	-0.33454921990671	0.364510383699422	BH3 interacting domain death agonist	http://www.ncbi.nlm.nih.gov/gene/?term=637
BIK	protein_coding	chr22:43506754-43525718	+	109	53	48	84	56	175	0.00414791324390686	0.994356687193082	BCL2 interacting killer	http://www.ncbi.nlm.nih.gov/gene/?term=638
BIN1	protein_coding	chr2:127805599-127864903	-	823	588	400	633	511	2362	0.146322657469012	0.659805812557367	bridging integrator 1	http://www.ncbi.nlm.nih.gov/gene/?term=274
BIN2	protein_coding	chr12:51674822-51718464	-	334	940	586	817	281	1163	-0.300318285838327	0.533430700450653	bridging integrator 2	http://www.ncbi.nlm.nih.gov/gene/?term=51411
BIN2P1	pseudogene	chr4:83196002-83197953	+	152	74	138	94	148	173	-0.272183713310756	0.58032005706806	bridging integrator 2 pseudogene 1	http://www.ncbi.nlm.nih.gov/gene/?term=345258
BIN2P2	pseudogene	chr5:75206388-75207893	+	73	57	98	61	146	199	0.220771025012069	0.682993839985344	bridging integrator 2 pseudogene 2	http://www.ncbi.nlm.nih.gov/gene/?term=644601
BIN3	protein_coding	chr8:22477931-22526661	-	247	152	86	186	140	804	0.363794925430026	0.399593331206412	bridging integrator 3	http://www.ncbi.nlm.nih.gov/gene/?term=55909
BIN3-IT1	lncRNA	chr8:22497884-22499722	-	200	133	82	97	125	77	-0.715569649030666	0.216114984265208	BIN3 intronic transcript 1	http://www.ncbi.nlm.nih.gov/gene/?term=80094
BIRC2	protein_coding	chr11:102217913-102249401	+	71	251	101	339	122	454	0.54781719176077	0.325911177674249	baculoviral IAP repeat containing 2	http://www.ncbi.nlm.nih.gov/gene/?term=329
BIRC3	protein_coding	chr11:102188181-102210134	+	95	136	203	112	398	489	0.542568637491179	0.25148945266028	baculoviral IAP repeat containing 3	http://www.ncbi.nlm.nih.gov/gene/?term=330
BIRC5	protein_coding	chr17:76210277-76221716	+	310	179	130	164	112	234	-0.726269880209492	0.10346213756139	baculoviral IAP repeat containing 5	http://www.ncbi.nlm.nih.gov/gene/?term=332
BIRC6	protein_coding	chr2:32582096-32843966	+	310	663	671	599	881	2920	0.524704981380621	0.166602002856473	baculoviral IAP repeat containing 6	http://www.ncbi.nlm.nih.gov/gene/?term=57448
BIRC6-AS2	lncRNA	chr2:32782587-32799885	-	3	0	12	12	0	0	-0.162682620559788	0.953002836693452	BIRC6 antisense RNA 2	http://www.ncbi.nlm.nih.gov/gene/?term=103752586
BIRC7	protein_coding	chr20:61867235-61871859	+	339	205	86	366	268	459	0.41057635739419	0.375278767689933	baculoviral IAP repeat containing 7	http://www.ncbi.nlm.nih.gov/gene/?term=79444
BIRC8	protein_coding	chr19:53792854-53794875	-	110	18	68	65	66	150	-0.0291863671996738	0.965690318913623	baculoviral IAP repeat containing 8	http://www.ncbi.nlm.nih.gov/gene/?term=112401
BISPR	lncRNA	chr19:17516495-17526545	+	100	125	127	50	55	28	-1.64462065807584	0.0127738843125307	BST2 interferon stimulated positive regulator (non-protein coding)	http://www.ncbi.nlm.nih.gov/gene/?term=105221694
[truncated: 41,871 more rows]
